# Supplementary material for: Asymmetric Synthesis of Quaternary Hydantoins via a Palladium-Catalyzed Aza-Heck Cyclization
Source: J Am Chem Soc. 2025 Nov 14;147(49):44692–8. doi: 10.1021/jacs.5c16022 (PMC12703750; doi:10.1021/jacs.5c16022)
Supplement: Supplementary file 2 [file ja5c16022_si_002.zip]

Archive with 13,178 entries (8,597 files):
- All NMR FID Files/
- All NMR FID Files/S34/
- All NMR FID Files/S33/
- All NMR FID Files/S58/
- All NMR FID Files/S60/
- __MACOSX/All NMR FID Files/._S60
- All NMR FID Files/S56/
- All NMR FID Files/S5/
- All NMR FID Files/S51/
- All NMR FID Files/S2/
- All NMR FID Files/S32/
- All NMR FID Files/S35/
- All NMR FID Files/S50/
- All NMR FID Files/S3/
- All NMR FID Files/S8 2D Spectra/
- All NMR FID Files/S57/
- All NMR FID Files/S4/
- All NMR FID Files/S59/
- All NMR FID Files/.DS_Store
- __MACOSX/All NMR FID Files/._.DS_Store
- All NMR FID Files/S44/
- All NMR FID Files/18/
- All NMR FID Files/27/
- All NMR FID Files/9/
- All NMR FID Files/S43/
- All NMR FID Files/S8 conformer 2/
- All NMR FID Files/11/
- All NMR FID Files/7/
- All NMR FID Files/29/
- All NMR FID Files/16/
- All NMR FID Files/S26/
- All NMR FID Files/S19/
- All NMR FID Files/S21/
- All NMR FID Files/S17/
- All NMR FID Files/S28/
- All NMR FID Files/S10/
- All NMR FID Files/S8 After Heating/
- All NMR FID Files/6/
- All NMR FID Files/28/
- All NMR FID Files/17/
- All NMR FID Files/10/
- All NMR FID Files/19/
- All NMR FID Files/S42/
- All NMR FID Files/26/
- All NMR FID Files/8/
- All NMR FID Files/21/
- All NMR FID Files/S45/
- All NMR FID Files/S11/
- All NMR FID Files/S16/
- All NMR FID Files/S29/
- All NMR FID Files/S20/
- All NMR FID Files/S27/
- All NMR FID Files/S18/
- All NMR FID Files/S8/
- All NMR FID Files/S52/
- All NMR FID Files/S1/
- All NMR FID Files/S55/
- All NMR FID Files/S6/
- All NMR FID Files/S39/
- All NMR FID Files/S30/
- All NMR FID Files/S37/
- All NMR FID Files/30/
- All NMR FID Files/S54/
- All NMR FID Files/S53/
- All NMR FID Files/S9/
- All NMR FID Files/S36/
- All NMR FID Files/S31/
- All NMR FID Files/S38/
- All NMR FID Files/1-S-trans/
- All NMR FID Files/S22/
- All NMR FID Files/S25/
- All NMR FID Files/S13/
- All NMR FID Files/S14/
- All NMR FID Files/24/
- All NMR FID Files/S40/
- All NMR FID Files/S47/
- All NMR FID Files/23/
- All NMR FID Files/4/
- All NMR FID Files/15/
- All NMR FID Files/3/
- All NMR FID Files/S8 conformer 1/
- All NMR FID Files/S49/
- All NMR FID Files/12/
- All NMR FID Files/S15/
- All NMR FID Files/S12/
- All NMR FID Files/S24/
- All NMR FID Files/S23/
- All NMR FID Files/S48/
- All NMR FID Files/13/
- All NMR FID Files/5/
- All NMR FID Files/14/
- All NMR FID Files/22/
- All NMR FID Files/S46/
- All NMR FID Files/S41/
- All NMR FID Files/25/
- All NMR FID Files/S34/S34_CarbonNMR/
- __MACOSX/All NMR FID Files/S34/._S34_CarbonNMR
- All NMR FID Files/S34/S34_ProtonNMR/
- __MACOSX/All NMR FID Files/S34/._S34_ProtonNMR
- All NMR FID Files/S33/S33_CarbonNMR/
- __MACOSX/All NMR FID Files/S33/._S33_CarbonNMR
- All NMR FID Files/S33/S33_ProtonNMR/
- __MACOSX/All NMR FID Files/S33/._S33_ProtonNMR
- All NMR FID Files/S58/S58_ProtonNMR/
- __MACOSX/All NMR FID Files/S58/._S58_ProtonNMR
- All NMR FID Files/S58/S58_CarbonNMR/
- __MACOSX/All NMR FID Files/S58/._S58_CarbonNMR
- All NMR FID Files/S60/1/
- All NMR FID Files/S60/2/
- All NMR FID Files/S56/S56_CarbonNMR/
- __MACOSX/All NMR FID Files/S56/._S56_CarbonNMR
- All NMR FID Files/S56/S56_ProtonNMR/
- __MACOSX/All NMR FID Files/S56/._S56_ProtonNMR
- All NMR FID Files/S5/S5_ProtonNMR/
- __MACOSX/All NMR FID Files/S5/._S5_ProtonNMR
- All NMR FID Files/S51/S51_CarbonNMR/
- __MACOSX/All NMR FID Files/S51/._S51_CarbonNMR
- All NMR FID Files/S51/S51_ProtonNMR/
- __MACOSX/All NMR FID Files/S51/._S51_ProtonNMR
- All NMR FID Files/S2/.DS_Store
- __MACOSX/All NMR FID Files/S2/._.DS_Store
- All NMR FID Files/S2/S2_ProtonNMR/
- __MACOSX/All NMR FID Files/S2/._S2_ProtonNMR
- All NMR FID Files/S2/S2_CarbonNMR/
- __MACOSX/All NMR FID Files/S2/._S2_CarbonNMR
- All NMR FID Files/S32/S32_CarbonNMR/
- __MACOSX/All NMR FID Files/S32/._S32_CarbonNMR
- All NMR FID Files/S32/S32_ProtonNMR/
- __MACOSX/All NMR FID Files/S32/._S32_ProtonNMR
- All NMR FID Files/S35/S35_AllNMR/
- __MACOSX/All NMR FID Files/S35/._S35_AllNMR
- All NMR FID Files/S50/S50_CarbonNMR/
- __MACOSX/All NMR FID Files/S50/._S50_CarbonNMR
- All NMR FID Files/S50/.DS_Store
- __MACOSX/All NMR FID Files/S50/._.DS_Store
- All NMR FID Files/S50/S50_ProtonNMR/
- __MACOSX/All NMR FID Files/S50/._S50_ProtonNMR
- All NMR FID Files/S3/.DS_Store
- __MACOSX/All NMR FID Files/S3/._.DS_Store
- All NMR FID Files/S3/S3_AllNMR/
- __MACOSX/All NMR FID Files/S3/._S3_AllNMR
- All NMR FID Files/S8 2D Spectra/S8 Conformer 1 HSQC/
- __MACOSX/All NMR FID Files/S8 2D Spectra/._S8 Conformer 1 HSQC
- All NMR FID Files/S8 2D Spectra/S8 Conformer 1 HMBC/
- __MACOSX/All NMR FID Files/S8 2D Spectra/._S8 Conformer 1 HMBC
- All NMR FID Files/S8 2D Spectra/S8 Conformer 2 COSY/
- __MACOSX/All NMR FID Files/S8 2D Spectra/._S8 Conformer 2 COSY
- All NMR FID Files/S8 2D Spectra/S8 Conformer 1 COSY/
- __MACOSX/All NMR FID Files/S8 2D Spectra/._S8 Conformer 1 COSY
- All NMR FID Files/S8 2D Spectra/S8 Conformer 2 HMBC/
- __MACOSX/All NMR FID Files/S8 2D Spectra/._S8 Conformer 2 HMBC
- All NMR FID Files/S8 2D Spectra/S8 Conformer 2 HSQC/
- __MACOSX/All NMR FID Files/S8 2D Spectra/._S8 Conformer 2 HSQC
- All NMR FID Files/S57/S57_CarbonNMR/
- __MACOSX/All NMR FID Files/S57/._S57_CarbonNMR
- All NMR FID Files/S57/S57_ProtonNMR/
- __MACOSX/All NMR FID Files/S57/._S57_ProtonNMR
- All NMR FID Files/S4/S4_ProtonNMR/
- __MACOSX/All NMR FID Files/S4/._S4_ProtonNMR
- All NMR FID Files/S4/S4_CarbonNMR/
- __MACOSX/All NMR FID Files/S4/._S4_CarbonNMR
- All NMR FID Files/S59/S59_ProtonNMR/
- __MACOSX/All NMR FID Files/S59/._S59_ProtonNMR
- All NMR FID Files/S44/S44_CarbonNMR/
- __MACOSX/All NMR FID Files/S44/._S44_CarbonNMR
- All NMR FID Files/S44/S44_ProtonNMR/
- __MACOSX/All NMR FID Files/S44/._S44_ProtonNMR
- All NMR FID Files/18/18_AllNMR/
- __MACOSX/All NMR FID Files/18/._18_AllNMR
- All NMR FID Files/27/27_AllNMR/
- __MACOSX/All NMR FID Files/27/._27_AllNMR
- All NMR FID Files/9/9_CarbonNMR/
- __MACOSX/All NMR FID Files/9/._9_CarbonNMR
- All NMR FID Files/9/9_ProtonNMR/
- __MACOSX/All NMR FID Files/9/._9_ProtonNMR
- All NMR FID Files/S43/S43_AllNMR/
- __MACOSX/All NMR FID Files/S43/._S43_AllNMR
- All NMR FID Files/S43/.DS_Store
- __MACOSX/All NMR FID Files/S43/._.DS_Store
- All NMR FID Files/S8 conformer 2/S8-B_ProtonNMR/
- __MACOSX/All NMR FID Files/S8 conformer 2/._S8-B_ProtonNMR
- All NMR FID Files/S8 conformer 2/S8-B_CarbonNMR/
- __MACOSX/All NMR FID Files/S8 conformer 2/._S8-B_CarbonNMR
- All NMR FID Files/11/11_CarbonNMR/
- __MACOSX/All NMR FID Files/11/._11_CarbonNMR
- All NMR FID Files/11/11_ProtonNMR/
- __MACOSX/All NMR FID Files/11/._11_ProtonNMR
- All NMR FID Files/7/7_ProtonNMR/
- __MACOSX/All NMR FID Files/7/._7_ProtonNMR
- All NMR FID Files/7/7_CarbonNMR/
- __MACOSX/All NMR FID Files/7/._7_CarbonNMR
- All NMR FID Files/29/29_CarbonNMR/
- __MACOSX/All NMR FID Files/29/._29_CarbonNMR
- All NMR FID Files/29/29_ProtonNMR/
- __MACOSX/All NMR FID Files/29/._29_ProtonNMR
- All NMR FID Files/16/16_CarbonNMR/
- __MACOSX/All NMR FID Files/16/._16_CarbonNMR
- All NMR FID Files/16/16_ProtonNMR/
- __MACOSX/All NMR FID Files/16/._16_ProtonNMR
- All NMR FID Files/S26/S26_CarbonNMR/
- __MACOSX/All NMR FID Files/S26/._S26_CarbonNMR
- All NMR FID Files/S26/S26_ProtonNMR/
- __MACOSX/All NMR FID Files/S26/._S26_ProtonNMR
- All NMR FID Files/S19/.DS_Store
- __MACOSX/All NMR FID Files/S19/._.DS_Store
- All NMR FID Files/S19/S19_AllNMR/
- __MACOSX/All NMR FID Files/S19/._S19_AllNMR
- All NMR FID Files/S21/S21_AllNMR/
- All NMR FID Files/S17/.DS_Store
- __MACOSX/All NMR FID Files/S17/._.DS_Store
- All NMR FID Files/S17/S17_AllNMR/
- All NMR FID Files/S28/S28_ProtonNMR/
- __MACOSX/All NMR FID Files/S28/._S28_ProtonNMR
- All NMR FID Files/S28/S28_CarbonNMR/
- __MACOSX/All NMR FID Files/S28/._S28_CarbonNMR
- All NMR FID Files/S10/S10_ProtonNMR/
- __MACOSX/All NMR FID Files/S10/._S10_ProtonNMR
- All NMR FID Files/S10/S10_CarbonNMR/
- __MACOSX/All NMR FID Files/S10/._S10_CarbonNMR
- All NMR FID Files/S8 After Heating/S8-A_CarbonNMR/
- __MACOSX/All NMR FID Files/S8 After Heating/._S8-A_CarbonNMR
- All NMR FID Files/S8 After Heating/S8-A_AfterHeating_ProtonNMR/
- All NMR FID Files/S8 After Heating/S8-A_ProtonNMR/
- __MACOSX/All NMR FID Files/S8 After Heating/._S8-A_ProtonNMR
- All NMR FID Files/6/6_ProtonNMR/
- __MACOSX/All NMR FID Files/6/._6_ProtonNMR
- All NMR FID Files/6/6_CarbonNMR/
- __MACOSX/All NMR FID Files/6/._6_CarbonNMR
- All NMR FID Files/28/28_CarbonNMR/
- __MACOSX/All NMR FID Files/28/._28_CarbonNMR
- All NMR FID Files/28/28_ProtonNMR/
- __MACOSX/All NMR FID Files/28/._28_ProtonNMR
- All NMR FID Files/17/17_CarbonNMR/
- __MACOSX/All NMR FID Files/17/._17_CarbonNMR
- All NMR FID Files/17/17_ProtonNMR/
- __MACOSX/All NMR FID Files/17/._17_ProtonNMR
- All NMR FID Files/10/10_CarbonNMR/
- All NMR FID Files/10/10_ProtonNMR/
- All NMR FID Files/19/.DS_Store
- __MACOSX/All NMR FID Files/19/._.DS_Store
- All NMR FID Files/19/19_ProtonNMR/
- __MACOSX/All NMR FID Files/19/._19_ProtonNMR
- All NMR FID Files/19/19_CarbonNMR/
- __MACOSX/All NMR FID Files/19/._19_CarbonNMR
- All NMR FID Files/S42/S42_AllNMR/
- __MACOSX/All NMR FID Files/S42/._S42_AllNMR
- All NMR FID Files/26/26_ProtonNMR/
- __MACOSX/All NMR FID Files/26/._26_ProtonNMR
- All NMR FID Files/26/26_CarbonNMR/
- __MACOSX/All NMR FID Files/26/._26_CarbonNMR
- All NMR FID Files/8/.DS_Store
- __MACOSX/All NMR FID Files/8/._.DS_Store
- All NMR FID Files/8/8_CarbonNMR/
- All NMR FID Files/8/8_ProtonNMR/
- All NMR FID Files/8/8_FluoroNMR/
- All NMR FID Files/21/21_ProtonNMR/
- __MACOSX/All NMR FID Files/21/._21_ProtonNMR
- All NMR FID Files/21/21_CarbonNMR/
- __MACOSX/All NMR FID Files/21/._21_CarbonNMR
- All NMR FID Files/S45/S45_CarbonNMR/
- __MACOSX/All NMR FID Files/S45/._S45_CarbonNMR
- All NMR FID Files/S45/S45_ProtonNMR/
- __MACOSX/All NMR FID Files/S45/._S45_ProtonNMR
- All NMR FID Files/S11/S11_ProtonNMR/
- __MACOSX/All NMR FID Files/S11/._S11_ProtonNMR
- All NMR FID Files/S11/S11_CarbonNMR/
- __MACOSX/All NMR FID Files/S11/._S11_CarbonNMR
- All NMR FID Files/S16/S16_AllNMR/
- All NMR FID Files/S29/S29_AllNMR/
- All NMR FID Files/S20/S20_AllNMR/
- All NMR FID Files/S27/S27_CarbonNMR/
- __MACOSX/All NMR FID Files/S27/._S27_CarbonNMR
- All NMR FID Files/S27/S27_ProtonNMR/
- __MACOSX/All NMR FID Files/S27/._S27_ProtonNMR
- All NMR FID Files/S18/S18_CarbonNMR/
- __MACOSX/All NMR FID Files/S18/._S18_CarbonNMR
- All NMR FID Files/S18/S18_ProtonNMR/
- __MACOSX/All NMR FID Files/S18/._S18_ProtonNMR
- All NMR FID Files/S8/.DS_Store
- __MACOSX/All NMR FID Files/S8/._.DS_Store
- All NMR FID Files/S8/S8_AllNMR/
- __MACOSX/All NMR FID Files/S8/._S8_AllNMR
- All NMR FID Files/S52/S52_ProtonNMR/
- __MACOSX/All NMR FID Files/S52/._S52_ProtonNMR
- All NMR FID Files/S52/S52_CarbonNMR/
- __MACOSX/All NMR FID Files/S52/._S52_CarbonNMR
- All NMR FID Files/S1/S1_CarbonNMR/
- __MACOSX/All NMR FID Files/S1/._S1_CarbonNMR
- All NMR FID Files/S1/S1_ProtonNMR/
- __MACOSX/All NMR FID Files/S1/._S1_ProtonNMR
- All NMR FID Files/S55/S55_ProtonNMR/
- __MACOSX/All NMR FID Files/S55/._S55_ProtonNMR
- All NMR FID Files/S55/S55_CarbonNMR/
- __MACOSX/All NMR FID Files/S55/._S55_CarbonNMR
- All NMR FID Files/S6/.DS_Store
- __MACOSX/All NMR FID Files/S6/._.DS_Store
- All NMR FID Files/S6/S6_AllNMR/
- __MACOSX/All NMR FID Files/S6/._S6_AllNMR
- All NMR FID Files/S39/S39_CarbonNMR/
- __MACOSX/All NMR FID Files/S39/._S39_CarbonNMR
[truncated: 9,700 more entries]
