# Supplementary material for: Asymmetric Synthesis of Quaternary Hydantoins via a Palladium-Catalyzed Aza-Heck Cyclization
Source: J Am Chem Soc. 2025 Nov 14;147(49):44692–8. doi: 10.1021/jacs.5c16022 (PMC12703750; doi:10.1021/jacs.5c16022)
Supplement: Supplementary file 2 [file ja5c16022_si_002.zip › All NMR FID Files/S60/1/audita.txt]

##TITLE= Audit trail, TopSpin 3.5 pl 6
##JCAMPDX= 5.01
##ORIGIN= Bruker BioSpin GmbH
##OWNER= nmrsu
$$ /home/xdata/emeck/data/emeck/nmr/EM04-032-1/1/audita.txt
##AUDIT TRAIL=  $$ (NUMBER, WHEN, WHO, WHERE, PROCESS, VERSION, WHAT)
(   1,<2023-03-20 15:04:39.381 -0400>,<nmrsu>,<aviii600.chem.udel.edu>,<go4>,<TopSpin 3.5.6>,
      <created by zg
	started at 2023-03-20 15:03:29.018 -0400,
	POWCHK enabled, PULCHK disabled,
       configuration hash MD5:
       D5 6E B5 29 96 70 17 77 DC 20 87 66 B5 04 0A 7B
       data hash MD5: 64K
       7C BA 9F 6D 55 62 DC BF F9 BA 67 54 A8 D1 94 79>)
(   2,<2023-03-20 15:04:39.426 -0400>,<nmrsu>,<aviii600.chem.udel.edu>,<audit>,<TopSpin 3.5.6>,
      <user comment:
       ICON-NMR User ID: emeck
       data hash MD5: 64K
       7C BA 9F 6D 55 62 DC BF F9 BA 67 54 A8 D1 94 79>)
(   3,<2023-03-20 15:04:43.453 -0400>,<nmrsu>,<aviii600.chem.udel.edu>,<dirdata>,<TopSpin 3.5.6>,
      <wrpa from 1 1 "EM04-032-1" "/opt/nmrdata/data/emeck/nmr"
       data hash MD5: 64K
       7C BA 9F 6D 55 62 DC BF F9 BA 67 54 A8 D1 94 79>)
##END=

$$ hash MD5
$$ 29 55 54 BD 9C 07 B6 F6 5B 2C 1C 99 41 CB 43 9F
