# Supplementary material for: Asymmetric Synthesis of Quaternary Hydantoins via a Palladium-Catalyzed Aza-Heck Cyclization
Source: J Am Chem Soc. 2025 Nov 14;147(49):44692–8. doi: 10.1021/jacs.5c16022 (PMC12703750; doi:10.1021/jacs.5c16022)
Supplement: Supplementary file 2 [file ja5c16022_si_002.zip › All NMR FID Files/S60/1/fq1list]

O 600.324022
-7000000
-6953125
-6906250
-6859375
-6812500
-6765625
-6718750
-6671875
-6625000
-6578125
-6531250
-6484375
-6437500
-6390625
-6343750
-6296875
-6250000
-6203125
-6156250
-6109375
-6062500
-6015625
-5968750
-5921875
-5875000
-5828125
-5781250
-5734375
-5687500
-5640625
-5593750
-5546875
-5500000
-5453125
-5406250
-5359375
-5312500
-5265625
-5218750
-5171875
-5125000
-5078125
-5031250
-4984375
-4937500
-4890625
-4843750
-4796875
-4750000
-4703125
-4656250
-4609375
-4562500
-4515625
-4468750
-4421875
-4375000
-4328125
-4281250
-4234375
-4187500
-4140625
-4093750
-4046875
-4000000
-3953125
-3906250
-3859375
-3812500
-3765625
-3718750
-3671875
-3625000
-3578125
-3531250
-3484375
-3437500
-3390625
-3343750
-3296875
-3250000
-3203125
-3156250
-3109375
-3062500
-3015625
-2968750
-2921875
-2875000
-2828125
-2781250
-2734375
-2687500
-2640625
-2593750
-2546875
-2500000
-2453125
-2406250
-2359375
-2312500
-2265625
-2218750
-2171875
-2125000
-2078125
-2031250
-1984375
-1937500
-1890625
-1843750
-1796875
-1750000
-1703125
-1656250
-1609375
-1562500
-1515625
-1468750
-1421875
-1375000
-1328125
-1281250
-1234375
-1187500
-1140625
-1093750
-1046875
-1000000
 -992157
 -984314
 -976471
 -968627
 -960784
 -952941
 -945098
 -937255
 -929412
 -921569
 -913725
 -905882
 -898039
 -890196
 -882353
 -874510
 -866667
 -858824
 -850980
 -843137
 -835294
 -827451
 -819608
 -811765
 -803922
 -796078
 -788235
 -780392
 -772549
 -764706
 -756863
 -749020
 -741176
 -733333
 -725490
 -717647
 -709804
 -701961
 -694118
 -686275
 -678431
 -670588
 -662745
 -654902
 -647059
 -639216
 -631373
 -623529
 -615686
 -607843
 -600000
 -592157
 -584314
 -576471
 -568627
 -560784
 -552941
 -545098
 -537255
 -529412
 -521569
 -513725
 -505882
 -498039
 -490196
 -482353
 -474510
 -466667
 -458824
 -450980
 -443137
 -435294
 -427451
 -419608
 -411765
 -403922
 -396078
 -388235
 -380392
 -372549
 -364706
 -356863
 -349020
 -341176
 -333333
 -325490
 -317647
 -309804
 -301961
 -294118
 -286275
 -278431
 -270588
 -262745
 -254902
 -247059
 -239216
 -231373
 -223529
 -215686
 -207843
 -200000
 -192157
 -184314
 -176471
 -168627
 -160784
 -152941
 -145098
 -137255
 -129412
 -121569
 -113725
 -105882
  -98039
  -90196
  -82353
  -74510
  -66667
  -58824
  -50980
  -43137
  -35294
  -27451
  -19608
  -11765
   -3922
    3922
   11765
   19608
   27451
   35294
   43137
   50980
   58824
   66667
   74510
   82353
   90196
   98039
  105882
  113725
  121569
  129412
  137255
  145098
  152941
  160784
  168627
  176471
  184314
  192157
  200000
  207843
  215686
  223529
  231373
  239216
  247059
  254902
  262745
  270588
  278431
  286275
  294118
  301961
  309804
  317647
  325490
  333333
  341176
  349020
  356863
  364706
  372549
  380392
  388235
  396078
  403922
  411765
  419608
  427451
  435294
  443137
  450980
  458824
  466667
  474510
  482353
  490196
  498039
  505882
  513725
  521569
  529412
  537255
  545098
  552941
  560784
  568627
  576471
  584314
  592157
  600000
  607843
  615686
  623529
  631373
  639216
  647059
  654902
  662745
  670588
  678431
  686275
  694118
  701961
  709804
  717647
  725490
  733333
  741176
  749020
  756863
  764706
  772549
  780392
  788235
  796078
  803922
  811765
  819608
  827451
  835294
  843137
  850980
  858824
  866667
  874510
  882353
  890196
  898039
  905882
  913725
  921569
  929412
  937255
  945098
  952941
  960784
  968627
  976471
  984314
  992157
 1000000
 1046875
 1093750
 1140625
 1187500
 1234375
 1281250
 1328125
 1375000
 1421875
 1468750
 1515625
 1562500
 1609375
 1656250
 1703125
 1750000
 1796875
 1843750
 1890625
 1937500
 1984375
 2031250
 2078125
 2125000
 2171875
 2218750
 2265625
 2312500
 2359375
 2406250
 2453125
 2500000
 2546875
 2593750
 2640625
 2687500
 2734375
 2781250
 2828125
 2875000
 2921875
 2968750
 3015625
 3062500
 3109375
 3156250
 3203125
 3250000
 3296875
 3343750
 3390625
 3437500
 3484375
 3531250
 3578125
 3625000
 3671875
 3718750
 3765625
 3812500
 3859375
 3906250
 3953125
 4000000
 4046875
 4093750
 4140625
 4187500
 4234375
 4281250
 4328125
 4375000
 4421875
 4468750
 4515625
 4562500
 4609375
 4656250
 4703125
 4750000
 4796875
 4843750
 4890625
 4937500
 4984375
 5031250
 5078125
 5125000
 5171875
 5218750
 5265625
 5312500
 5359375
 5406250
 5453125
 5500000
 5546875
 5593750
 5640625
 5687500
 5734375
 5781250
 5828125
 5875000
 5921875
 5968750
 6015625
 6062500
 6109375
 6156250
 6203125
 6250000
 6296875
 6343750
 6390625
 6437500
 6484375
 6531250
 6578125
 6625000
 6671875
 6718750
 6765625
 6812500
 6859375
 6906250
 6953125
 7000000
