# Supplementary material for: Asymmetric Synthesis of Quaternary Hydantoins via a Palladium-Catalyzed Aza-Heck Cyclization
Source: J Am Chem Soc. 2025 Nov 14;147(49):44692–8. doi: 10.1021/jacs.5c16022 (PMC12703750; doi:10.1021/jacs.5c16022)
Supplement: Supplementary file 2 [file ja5c16022_si_002.zip › All NMR FID Files/S60/1/preemp_default_Z114607_0069]

##TITLE= Parameter file, TopSpin 3.5 pl 6
##JCAMPDX= 5.0
##DATATYPE= Parameter Values
##NPOINTS= 1	$$ modification sequence number
##ORIGIN= Bruker BioSpin GmbH
##OWNER= nmrsu
$$ 2018-10-13 14:00:15.998 -0400  nmrsu@aviii600.chem.udel.edu
$$ /opt/topspin3.5pl6/conf/instr/spect/preemp/Z114607_0069/default
$$ process /opt/topspin3.5pl6/prog/mod/setpreserver
##$B0BASE= (0..5)
0 0 0 0 0 0
##$B0CC= 0
##$B0COMPST= no
##$B0GAIN= (0..5)
0 0 0 0 0 0
##$B0TIME= (0..5)
0 0 0 0 0 0
##$BCOFFSET= 0
##$BOFFSET= 0
##$BXBASE= (0..5)
0 0 0 0 0 0
##$BXGAIN= (0..5)
0 0 0 0 0 0
##$BXTIME= (0..5)
0 0 0 0 0 0
##$BYBASE= (0..5)
0 0 0 0 0 0
##$BYGAIN= (0..5)
0 0 0 0 0 0
##$BYTIME= (0..5)
0 0 0 0 0 0
##$BZBASE= (0..5)
0 0 0 0 0 0
##$BZGAIN= (0..5)
0 0 0 0 0 0
##$BZTIME= (0..5)
0 0 0 0 0 0
##$CHANIN= (0..37)
0 0 0 0 0 0 0 0 0 0 0 0 0 0 0 0 0 0 0 0 0 0 0 0 0 0 0 0 0 0 0 0 0 0 0 0
0 0
##$CHANOUT= (0..37)
0 0 0 0 0 0 0 0 0 0 0 0 0 0 0 0 0 0 0 0 0 0 0 0 0 0 0 0 0 0 0 0 0 0 0 0
0 0
##$COILDEL= 0
##$CompDelX= 0
##$CompDelY= 0
##$CompDelZ= 0
##$DITHST= no
##$FILTERS= (0..531)
0 0 0 0 0 0 0 0 0 0 0 0 0 0 0 0 0 0 0 0 0 0 0 0 0 0 0 0 0 0 0 0 0 0 0 0
0 0 0 0 0 0 0 0 0 0 0 0 0 0 0 0 0 0 0 0 0 0 0 0 0 0 0 0 0 0 0 0 0 0 0 0
0 0 0 0 0 0 0 0 0 0 0 0 0 0 0 0 0 0 0 0 0 0 0 0 0 0 0 0 0 0 0 0 0 0 0 0
0 0 0 0 0 0 0 0 0 0 0 0 0 0 0 0 0 0 0 0 0 0 0 0 0 0 0 0 0 0 0 0 0 0 0 0
0 0 0 0 0 0 0 0 0 0 0 0 0 0 0 0 0 0 0 0 0 0 0 0 0 0 0 0 0 0 0 0 0 0 0 0
0 0 0 0 0 0 0 0 0 0 0 0 0 0 0 0 0 0 0 0 0 0 0 0 0 0 0 0 0 0 0 0 0 0 0 0
0 0 0 0 0 0 0 0 0 0 0 0 0 0 0 0 0 0 0 0 0 0 0 0 0 0 0 0 0 0 0 0 0 0 0 0
0 0 0 0 0 0 0 0 0 0 0 0 0 0 0 0 0 0 0 0 0 0 0 0 0 0 0 0 0 0 0 0 0 0 0 0
0 0 0 0 0 0 0 0 0 0 0 0 0 0 0 0 0 0 0 0 0 0 0 0 0 0 0 0 0 0 0 0 0 0 0 0
0 0 0 0 0 0 0 0 0 0 0 0 0 0 0 0 0 0 0 0 0 0 0 0 0 0 0 0 0 0 0 0 0 0 0 0
0 0 0 0 0 0 0 0 0 0 0 0 0 0 0 0 0 0 0 0 0 0 0 0 0 0 0 0 0 0 0 0 0 0 0 0
0 0 0 0 0 0 0 0 0 0 0 0 0 0 0 0 0 0 0 0 0 0 0 0 0 0 0 0 0 0 0 0 0 0 0 0
0 0 0 0 0 0 0 0 0 0 0 0 0 0 0 0 0 0 0 0 0 0 0 0 0 0 0 0 0 0 0 0 0 0 0 0
0 0 0 0 0 0 0 0 0 0 0 0 0 0 0 0 0 0 0 0 0 0 0 0 0 0 0 0 0 0 0 0 0 0 0 0
0 0 0 0 0 0 0 0 0 0 0 0 0 0 0 0 0 0 0 0 0 0 0 0 0 0 0 0
##$GRADCC= 227782
##$GRADRES= 5
##$IMPLOAD= 0
##$ORDER= (0..37)
0 0 0 0 0 0 0 0 0 0 0 0 0 0 0 0 0 0 0 0 0 0 0 0 0 0 0 0 0 0 0 0 0 0 0 0
0 0
##$PREMOD= no
##$RAMPMOD= 0
##$RAMPSLP= 0
##$RAMPSP= (0..127)
0 0 0 0 0 0 0 0 0 0 0 0 0 0 0 0 0 0 0 0 0 0 0 0 0 0 0 0 0 0 0 0 0 0 0 0
0 0 0 0 0 0 0 0 0 0 0 0 0 0 0 0 0 0 0 0 0 0 0 0 0 0 0 0 0 0 0 0 0 0 0 0
0 0 0 0 0 0 0 0 0 0 0 0 0 0 0 0 0 0 0 0 0 0 0 0 0 0 0 0 0 0 0 0 0 0 0 0
0 0 0 0 0 0 0 0 0 0 0 0 0 0 0 0 0 0 0 0
##$RAMPSPX= (0..127)
0 0 0 0 0 0 0 0 0 0 0 0 0 0 0 0 0 0 0 0 0 0 0 0 0 0 0 0 0 0 0 0 0 0 0 0
0 0 0 0 0 0 0 0 0 0 0 0 0 0 0 0 0 0 0 0 0 0 0 0 0 0 0 0 0 0 0 0 0 0 0 0
0 0 0 0 0 0 0 0 0 0 0 0 0 0 0 0 0 0 0 0 0 0 0 0 0 0 0 0 0 0 0 0 0 0 0 0
0 0 0 0 0 0 0 0 0 0 0 0 0 0 0 0 0 0 0 0
##$RAMPSPY= (0..127)
0 0 0 0 0 0 0 0 0 0 0 0 0 0 0 0 0 0 0 0 0 0 0 0 0 0 0 0 0 0 0 0 0 0 0 0
0 0 0 0 0 0 0 0 0 0 0 0 0 0 0 0 0 0 0 0 0 0 0 0 0 0 0 0 0 0 0 0 0 0 0 0
0 0 0 0 0 0 0 0 0 0 0 0 0 0 0 0 0 0 0 0 0 0 0 0 0 0 0 0 0 0 0 0 0 0 0 0
0 0 0 0 0 0 0 0 0 0 0 0 0 0 0 0 0 0 0 0
##$RAMPSPZ= (0..127)
0 0 0 0 0 0 0 0 0 0 0 0 0 0 0 0 0 0 0 0 0 0 0 0 0 0 0 0 0 0 0 0 0 0 0 0
0 0 0 0 0 0 0 0 0 0 0 0 0 0 0 0 0 0 0 0 0 0 0 0 0 0 0 0 0 0 0 0 0 0 0 0
0 0 0 0 0 0 0 0 0 0 0 0 0 0 0 0 0 0 0 0 0 0 0 0 0 0 0 0 0 0 0 0 0 0 0 0
0 0 0 0 0 0 0 0 0 0 0 0 0 0 0 0 0 0 0 0
##$RAMPTM= 0
##$RAMPTMX= 0
##$RAMPTMY= 0
##$RAMPTMZ= 0
##$RISETM= 0
##$XAITVAL= 0
##$XBBASE= (0..5)
0 0 0 0 0 0
##$XBGAIN= (0..5)
0 0 0 0 0 0
##$XBTIME= (0..5)
0 0 0 0 0 0
##$XCAPAC= 0
##$XCOFFSET= 0
##$XCOILRES= 0
##$XFACTOR= 1
##$XGAIN= 0
##$XGBASE= (0..5)
0 0 0 0 0 0
##$XGGAIN= (0..5)
0 0 0 0 0 0
##$XGTIME= (0..5)
0 0 0 0 0 0
##$XIMAX= 0
##$XMEANPWR= 0
##$XMEANPWRIT= 0
##$XOFFSET= 0
##$XPWRSUM= 0
##$XPWRSUMIT= 0
##$XRESIST= 0
##$XUMAX= 0
##$XYBASE= (0..5)
0 0 0 0 0 0
##$XYGAIN= (0..5)
0 0 0 0 0 0
##$XYTIME= (0..5)
0 0 0 0 0 0
##$XZBASE= (0..5)
0 0 0 0 0 0
##$XZGAIN= (0..5)
0 0 0 0 0 0
##$XZTIME= (0..5)
0 0 0 0 0 0
##$YAITVAL= 0
##$YBBASE= (0..5)
0 0 0 0 0 0
##$YBGAIN= (0..5)
0 0 0 0 0 0
##$YBTIME= (0..5)
0 0 0 0 0 0
##$YCAPAC= 0
##$YCOFFSET= 0
##$YCOILRES= 0
##$YFACTOR= 1
##$YGAIN= 0
##$YGBASE= (0..5)
0 0 0 0 0 0
##$YGGAIN= (0..5)
0 0 0 0 0 0
##$YGTIME= (0..5)
0 0 0 0 0 0
##$YIMAX= 0
##$YMEANPWR= 0
##$YMEANPWRIT= 0
##$YOFFSET= 0
##$YPWRSUM= 0
##$YPWRSUMIT= 0
##$YRESIST= 0
##$YUMAX= 0
##$YXBASE= (0..5)
0 0 0 0 0 0
##$YXGAIN= (0..5)
0 0 0 0 0 0
##$YXTIME= (0..5)
0 0 0 0 0 0
##$YZBASE= (0..5)
0 0 0 0 0 0
##$YZGAIN= (0..5)
0 0 0 0 0 0
##$YZTIME= (0..5)
0 0 0 0 0 0
##$ZAITVAL= 0
##$ZBBASE= (0..5)
0 0 0 0 0 0
##$ZBGAIN= (0..5)
0 0 0 0 0 0
##$ZBTIME= (0..5)
0 0 0 0 0 0
##$ZCAPAC= 0
##$ZCOFFSET= 0
##$ZCOILRES= 0
##$ZFACTOR= 1
##$ZGAIN= 0
##$ZGBASE= (0..5)
1 3 3 0 0 0
##$ZGGAIN= (0..5)
0.000300000014249235 -0 -0 0 0 0
##$ZGTIME= (0..5)
0.0199999994947575 2.0000000949949 19.99899931252 0 0 0
##$ZIMAX= 0
##$ZMEANPWR= 0
##$ZMEANPWRIT= 0
##$ZOFFSET= 0
##$ZPWRSUM= 0
##$ZPWRSUMIT= 0
##$ZRESIST= 0
##$ZUMAX= 0
##$ZXBASE= (0..5)
0 0 0 0 0 0
##$ZXGAIN= (0..5)
0 0 0 0 0 0
##$ZXTIME= (0..5)
0 0 0 0 0 0
##$ZYBASE= (0..5)
0 0 0 0 0 0
##$ZYGAIN= (0..5)
0 0 0 0 0 0
##$ZYTIME= (0..5)
0 0 0 0 0 0
##END=
