# Supplementary material for: Asymmetric Synthesis of Quaternary Hydantoins via a Palladium-Catalyzed Aza-Heck Cyclization
Source: J Am Chem Soc. 2025 Nov 14;147(49):44692–8. doi: 10.1021/jacs.5c16022 (PMC12703750; doi:10.1021/jacs.5c16022)
Supplement: Supplementary file 2 [file ja5c16022_si_002.zip › All NMR FID Files/S60/1/shimvalues]

# Mon Mar 20 15:04:39 2023
#$$PROBEIDENTIFIER=Z114607_0069
#$$PROBENAME=PA BBO 600S3 BBF-H-D-05 Z SP
#$$SHIMID=292722
#
# Active Shim Gradients
#
Z           		4224            
Z2          		288             
Z3          		-1942           
Z4          		-12634          
Z5          		107             
Z6          		4950            
Z7          		3646            
Z8          		2569            
X           		-367            
XZ          		4030            
XZ2         		6153            
XZ3         		179             
XZ4         		-1288           
XZ5         		5592            
Y           		15381           
YZ          		2311            
YZ2         		-949            
YZ3         		488             
YZ4         		666             
YZ5         		14659           
XY          		-8745           
XYZ         		-15985          
XYZ2        		754             
XYZ3        		4509            
XYZ4        		-2860           
XYZ5        		-5632           
(X2-Y2)     		158             
(X2-Y2)Z    		-3020           
(X2-Y2)Z2   		1823            
(X2-Y2)Z3   		-1267           
(X2-Y2)Z4   		128             
(X2-Y2)Z5   		13247           
X3          		8731            
X3Z         		134             
Y3          		2901            
Y3Z         		-401            
#
# Lock Parameter
#
FIELD		5395.279
LOCKPHASE		230.125 
LOCKPOWER		-30.000 
LOCKGAIN		133.897 
LOCKDC		-55.000 
LOCKSHIFT		7.240   
LOOPGAIN		-12.000 
LOOPTIME		0.400   
LOOPFILTER		100.000 
#
IEEE64_VERSION_CODE 1
#
# Shim currents 
#
SHIM_SETTING [1 ]  2336.12531750   
SHIM_SETTING [2 ]  -3806.82641838  
SHIM_SETTING [3 ]  -3739.36937521  
SHIM_SETTING [4 ]  6878.18466392   
SHIM_SETTING [5 ]  -4326.44715312  
SHIM_SETTING [6 ]  -3623.10237436  
SHIM_SETTING [7 ]  -2467.41439149  
SHIM_SETTING [8 ]  -7861.43426672  
SHIM_SETTING [9 ]  -2512.65098050  
SHIM_SETTING [10]  -2938.60957686  
SHIM_SETTING [11]  0.00000000      
SHIM_SETTING [12]  3302.03100000   
SHIM_SETTING [13]  2500.67200000   
SHIM_SETTING [14]  4169.81600000   
SHIM_SETTING [15]  11171.20200000  
SHIM_SETTING [16]  -1094.61800000  
SHIM_SETTING [17]  -51.01800000    
SHIM_SETTING [18]  -6051.66400000  
SHIM_SETTING [19]  3396.74600000   
SHIM_SETTING [20]  -9467.37800000  
SHIM_SETTING [21]  1933.67600000   
SHIM_SETTING [22]  2036.58200000   
SHIM_SETTING [23]  1802.02800000   
SHIM_SETTING [24]  -4412.31200000  
SHIM_SETTING [25]  10984.99600000  
SHIM_SETTING [26]  -11625.72600000 
SHIM_SETTING [27]  4299.63400000   
SHIM_SETTING [28]  21186.22400000  
SHIM_SETTING [29]  -10370.62400000 
SHIM_SETTING [30]  -981.38000000   
SHIM_SETTING [31]  19221.39800000  
SHIM_SETTING [32]  5505.20000000   
SHIM_SETTING [33]  -20545.04500000 
SHIM_SETTING [34]  8082.31600000   
SHIM_SETTING [35]  -22442.21700000 
SHIM_SETTING [36]  9567.16100000   
SHIM_SETTING [37]  -7333.27100000  
SHIM_SETTING [38]  23494.28800000  
SHIM_SETTING [39]  11434.65600000  
SHIM_SETTING [40]  0.00000000      
