# Supplementary material for: Asymmetric Synthesis of Quaternary Hydantoins via a Palladium-Catalyzed Aza-Heck Cyclization
Source: J Am Chem Soc. 2025 Nov 14;147(49):44692–8. doi: 10.1021/jacs.5c16022 (PMC12703750; doi:10.1021/jacs.5c16022)
Supplement: Supplementary file 2 [file ja5c16022_si_002.zip › All NMR FID Files/S60/1/uxnmr.info]

CONFIGURATION INFORMATION
=========================

Path         : /opt/topspin3.5pl6/conf/instr/spect/uxnmr.info
Date         : Tue Feb  7 13:06:34 2023
Release      : TopSpin 3.5 pl 6
Installed in : /opt/topspin3.5pl6
Host         : aviii600.chem.udel.edu
OS           : CentOS Linux release 7.9.2009 (Core)
CPU          : Intel(R) Xeon(R) CPU W3505 @ 2.53GHz (2 cores at 1596 MHz)
User         : nmrsu (NMR Super User)
System       : Avance III 600 NMR spectrometer
1H-frequency : 600.32 MHz
Description  : Avance III
Configured in: aviii600.chem.udel.edu:/opt/topspin3.5pl6/conf/instr/spect

IPSO: connected to spectrometer subnet
- TCP/IP address = 149.236.99.90
 - IPSO type: 19"
- Tctrl : 1
- Fctrls: 3
- Gctrl1: without digital preemphasis
- Rctrl : none
- FREDs : none
- DPP : none

DRU1: AQS DRU-E Z102520/01142 ECL 04.00
- TCP/IP address = 149.236.99.89
- Firmware Version = 151014
- DRU1 controls AQS-Rack and HPPR/2

AQS: connected to 149.236.99.89:/dev/tty10
  _Slot_ SBSB _____________________Board_____________________
  Number Addr Type HW-VS FW-VS ID  ECL Name   Description
  -----------------------------------------------------------
     2   0x10 0x42   0x4    AW  R  4.3 REC-1  AQS RXAD600 Z102117/541 ECL 04.03
     3   0x34 0xc9   0x1        X  1.2 REF-1  REF/2-1000 Reference Board for AQS/2 Receiver
     4   0x24 0x19   0x8    AE  S  2.0 SGU-1  AQS SGU/2 600 Z103081/00558 ECL 02.00 FPGA-Vs=AF
     5   0x25 0x19   0x8    AE  S  2.2 SGU-2  AQS SGU/2 600 Z103081/00918 ECL 02.02 FPGA-Vs=AF
     6   0x26 0x19   0x8    AE  S  2.2 SGU-3  AQS SGU/2 600 Z103081/00934 ECL 02.02 FPGA-Vs=AF
    21   0x21 0xcf     0        P  1.0 PSD-1  PSD/3 Power Supply Distribution Board
    --   0x20 0xd1     0        B  2.3 MASTER AQS/3 Chassis
     1   0x20  0x7     0        B      MASTER AQS Rack Master
  Logical Receiver/SGU configuration:


Router: none installed


Transmitters at the spectrometer subnet:
----------------------------------------
BLA_W1345083_0240 W1345083/0240 ECL 21:
- TCP/IP address = 149.236.99.93
- Firmware VS    = 20120627
- Amplifier      = BLAXH300/100 E 200-600MHZ INR: W1345083/0240 ECL 21
- Router         = BLMMR32 RF AMPLIFIER MODULE: W1345204/1319 ECL 2
- Controller     = BLA CONTROL BOARD 6 2CH: W1522050/6079 ECL 50
BLA_W1345099_0001 W1345099/0001 ECL 1:
- TCP/IP address = 149.236.99.92
- Firmware VS    = 20120627
- Amplifier      = BLAXH2H500/100/150 E 200-600MHZ: W1345099/0001 ECL 1
- Router         = BLMMR32 RF AMPLIFIER MODULE: W1345204/0447 ECL 0
- Controller     = BLA CONTROL BOARD 6 2V H-USB: W1522050/0261 ECL 3
- QNP-Accessory  : 1 X-input and 1 H-input
LTRX Z109890/00001 ECL 00.00:
- TCP/IP address = 149.236.99.20
- Amplifier      = BSMS/2 LOCK TRANSCEIVER 600: Z109890/00001 ECL 00.00

BSMS: BSMS/2 connected to ethernet
- TCP/IP address = 149.236.99.20
- ELCB firmware version = 20161026
- GAB current limits = 0.0/X, 0.0/Y, 10.0/Z (in A)
- SCB channels = 40
- Shim System = BOSS3-SB
- L-TRX = BSMS/2 LOCK TRANSCEIVER 600: Z109890/00001 ECL 00.00
- Lock: on L-TRX board
- VTU_SPB = BSMS/2 SPB SENSOR & PNEUMATIC BD: Z115191/00001 ECL 00.00
- VTU_VPSB1 = BSMS/2 VPSB: Z115193/00011 ECL 1.0

VTU: in BSMS/2 connected to ethernet
- TCP/IP address = 149.236.99.20

Bruker Automatic Changer: device connected to 149.236.99.90:/dev/tty04
- Capacity: 60 holders
- Firmware: 20150813
- use BACS air  = yes
- BACS sx delay = 10 s
- Sample Rail fast changer mode = no

MAS2 control unit: connected to 149.236.99.90:/dev/tty01
MAS2: device not yet configured
MAS1: device could not be configured

Sample Changers at the spectrometer subnet:
-------------------------------------------------
Sample Changer 1: BACS2_H15000-01_1100
- TCP/IP address   = 149.236.99.22

Preamplifiers :
HPPR2: - HPPR/2 preamplifier connected to 149.236.99.89:/dev/tty10
    Type      : HPPR/2
    Controller: Cover/1 with Application firmware = AQ
                15 LEDs for tuning, 15 LEDs for matching
    Module  1 : 1H LNA
                PN=Z003462, SN=00493 from 20061212
    Module  2 : XBB19F 2HS
                PN=Z003506, SN=00615 from 20070824
    Module  3 : XBB19F 2HS
                PN=Z003506, SN=00356 from 20061205
    Module  4 : 2H
                PN=Z003473, SN=00594 from 20080216


Gradient Controller cable connections
--------------------------------------------------------------------
GCtrl1: connected to GAB in BSMS

RF cable connections (detected)
--------------------------------------------------------------------
SGU1 NORM output -> input 1 of transmitter 2 (BLAXH2H500/100/150 E 200-600MHZ W1345099/0001 at TCP/IP 149.236.99.92)
SGU1 AUX  output -> input 1 of transmitter 1 (BLAXH300/100 E 200-600MHZ INR W1345083/0240 at TCP/IP 149.236.99.93)
SGU2 NORM output -> input 2 of transmitter 2 (BLAXH2H500/100/150 E 200-600MHZ W1345099/0001 at TCP/IP 149.236.99.92)
SGU2 AUX  output -> TUNE signal input of HPPR
SGU3 NORM output -> input 2 of transmitter 1 (BLAXH300/100 E 200-600MHZ INR W1345083/0240 at TCP/IP 149.236.99.93)
SGU3 AUX  output -> input 4 of transmitter 2 (BLAXH2H500/100/150 E 200-600MHZ W1345099/0001 at TCP/IP 149.236.99.92)

Blanking cable connections (detected)
--------------------------------------------------------------------
transmitter 1 = BLAXH300/100 E 200-600MHZ INR W1345083/0240 at TCP/IP 149.236.99.93:
- amplifier 1H-100W uses blanking 4
- amplifier X-300W uses blanking 3

transmitter 2 = BLAXH2H500/100/150 E 200-600MHZ W1345099/0001 at TCP/IP 149.236.99.92:
- amplifier 1H-100W uses blanking 2
- amplifier X-500W uses blanking 1
- amplifier 2H-150W needs no blanking

transmitter 3 = BSMS/2 LOCK TRANSCEIVER 600 Z109890/00001 at TCP/IP 149.236.99.20:
- amplifier 2H-5W needs no blanking


Switchbox (3 outputs: X / F / H) routing
--------------------------------------------------------------------
transmitter 2 = BLAXH2H500/100/150 E 200-600MHZ W1345099/0001 at TCP/IP 149.236.99.92:
- amplifier X-500W at blanking 1 can be routed to switchbox output 1 = X and output 2 = F
- amplifier 1H-100W at blanking 2 can be routed to switchbox output 1 = X, output 2 = F and output 3 = H
- amplifier 2H-150W can be routed to switchbox output 5 (unknown)
