# Supplementary material for: Asymmetric Synthesis of Quaternary Hydantoins via a Palladium-Catalyzed Aza-Heck Cyclization
Source: J Am Chem Soc. 2025 Nov 14;147(49):44692–8. doi: 10.1021/jacs.5c16022 (PMC12703750; doi:10.1021/jacs.5c16022)
Supplement: Supplementary file 2 [file ja5c16022_si_002.zip › All NMR FID Files/S60/1/vtc_pid_settings]

VTC_REG_PID_SET_CH2=\
<pid_settings type="probehead">
   <standard_pid proportional="1.084" integral="177.525" differential="29.587" />
   <temperature selftune="300.000" min="250.000" max="350.000" />
   <vta type="2" sensor="1" connected_sensors="1" />
   <gasflow selftune="550.000" min="495.000" max="605.000" />
   <bcu_chiller type="1" selftune="1" min="0" max="1000" />
   <pics checksum="1072" name=" PA BBO 600S3 BBF-H-D-05 Z SP" />
   <checksum value="123B7FDC" />
</pid_settings>
