# Supplementary material for: Asymmetric Synthesis of Quaternary Hydantoins via a Palladium-Catalyzed Aza-Heck Cyclization
Source: J Am Chem Soc. 2025 Nov 14;147(49):44692–8. doi: 10.1021/jacs.5c16022 (PMC12703750; doi:10.1021/jacs.5c16022)
Supplement: Supplementary file 2 [file ja5c16022_si_002.zip › All NMR FID Files/S60/1/specpar]

##TITLE= Parameter file, TopSpin 3.5 pl 6
##JCAMPDX= 5.0
##DATATYPE= Parameter Values
##NPOINTS= 57101	$$ modification sequence number
##ORIGIN= Bruker BioSpin GmbH
##OWNER= nmrsu
$$ 2023-03-08 10:39:10.619 -0500  nmrsu@aviii600.chem.udel.edu
$$ /opt/topspin3.5pl6/conf/instr/spect/specpar
$$ process /opt/topspin3.5pl6/prog/mod/hconfserver
##$ANCIEN= (0..7)
0 0 0 0 0 0 0 0
##$BF1= 100.13
##$BF2= 100.13
##$BF3= 100.13
##$DEC= 1
##$DECB= 1
##$DEF19F= yes
##$DEFRSEL= yes
##$HPMOD= (0..7)
0 0 0 0 0 0 0 0
##$HPPRECH= (0..15)
-1 -1 -1 -1 -1 -1 -1 -1 -1 -1 -1 -1 -1 -1 -1 -1
##$HPSELECT= no
##$LOCSW19F= -1
##$LOCSW2H= -1
##$NUC1= 14
##$NUC2= 0
##$NUC3= 0
##$NUC4= 0
##$NUC5= 0
##$NUC6= 0
##$NUC7= 0
##$NUC8= 0
##$NUCARR= (0..123)
600.32 600.32 92.152775108 640.325168717 457.317628723 88.343607475 233.30714615
84.355843802 64.496327706 192.606512717 150.950584064 43.381026214 60.829897318
81.382122662 564.865166835 47.391037747 158.79604608 36.749399232 156.424535949
119.266696998 243.013990374 46.0805632 58.818807309 48.96044832 28.013170394
15.376026176 40.401710093 145.82821559 33.843244109 33.852266918 59.853758989
157.901857434 33.933063987 148.814633498 19.43702889 142.438370637 53.644901363
159.177687514 170.513049818 37.56083977 144.084928333 183.077813453 20.941052608
102.790476365 114.490106842 31.32302871 150.404052736 162.125528858 23.09791232
57.960553818 196.427429453 26.01680023 29.416868634 55.807536154 146.935343744
39.122410163 39.943461824 135.121982643 27.645642483 30.984730381 19.12887863
27.47124352 24.299867021 27.936089306 127.360769536 133.23006816 131.264500416
131.545894413 196.417193997 213.907577229 223.863122022 143.660039846 77.796771494
157.102195174 189.399573261 120.108939955 166.950108595 49.489906547 78.738823654
59.638532262 66.71312937 79.20802176 84.799048051 183.817984 32.71744 20.170752
25.033344 20.651008 149.239552 65.915136 18.429824 24.192896 144.316928
20.651008 28.935424 128.108288 17.289216 49.766528 105.051833779 28.9414272
68.4604928 48.8120192 24.0548224 15.1100544 71.97596672 25.011654438 135.21967872
136.58240512 13.701289459 46.61724928 10.3134976 11.2319872 129.049493709
10.3795328 107.52224663 39.690655066 342.92199424 346.287616282 125.590539917
96.467149722 11.05429248 21.791616 100 100
##$NUCOFFS= (0..127)
<1H> <13C> <7Li> <77Se> <195Pt> <2H> <14N> <19F> <15N> <9Be> <31P> <29Si>
<> <> <> <> <> <> <> <> <> <> <> <> <> <> <> <> <> <> <> <> <> <> <> <>
<> <> <> <> <> <> <> <> <> <> <> <> <> <> <> <> <> <> <> <> <> <> <> <>
<> <> <> <> <> <> <> <> <> <> <> <> <> <> <> <> <> <> <> <> <> <> <> <>
<> <> <> <> <> <> <> <> <> <> <> <> <> <> <> <> <> <> <> <> <> <> <> <>
<> <> <> <> <> <> <> <> <> <> <> <> <> <> <> <> <> <> <> <>
##$OBS= 1
##$OFFS= (0..127)
0 0 0 0 0 0 0 0 0 0 0 -2490 0 0 0 0 0 0 0 0 0 0 0 0 0 0 0 0 0 0 0 0 0 0
0 0 0 0 0 0 0 0 0 0 0 0 0 0 0 0 0 0 0 0 0 0 0 0 0 0 0 0 0 0 0 0 0 0 0 0
0 0 0 0 0 0 0 0 0 0 0 0 0 0 0 0 0 0 0 0 0 0 0 0 0 0 0 0 0 0 0 0 0 0 0 0
0 0 0 0 0 0 0 0 0 0 0 0 0 0 0 0 0 0 0 0 0 0
##$OFFSF= (0..7)
0 0 0 0 0 0 0 0
##$OFFSH= (0..7)
0 0 0 0 0 0 0 0
##$OFFSX= (0..7)
0 0 0 0 0 0 0 0
##$OFFSXAS= (0..7)
0 0 0 0 0 0 0 0
##$OFSF1= 0
##$OFSF2= 0
##$OFSH1= 0
##$OFSH2= 0
##$OFSH3= 0
##$OFSX1= 0
##$OFSX2= 0
##$OFSY= 0
##$PACOIL= (0..15)
0 0 0 0 0 0 0 0 0 0 0 0 0 0 0 0
##$PRECHAN= (0..15)
-1 1 -1 0 -1 3 2 -1 -1 -1 -1 -1 -1 -1 -1 -1
##$RECPRE= (0..15)
-1 0 -1 -1 -1 -1 -1 -1 -1 -1 -1 -1 -1 -1 -1 -1
##$RECPRFX= (0..15)
1 0 0 0 0 0 0 0 0 0 0 0 0 0 0 0
##$RECSEL= (0..15)
0 0 0 1 0 0 0 0 0 0 0 0 0 0 0 0
##$SELREC= (0..9)
0 0 0 0 0 0 0 0 0 0
##$SFO1= 564.80868
##$SFO2= 600.263513
##$SFO3= 600.263513
##$SFO4= 600.263513
##$SFO5= 600.263513
##$SFO6= 600.263513
##$SFO7= 600.263513
##$SFO8= 600.263513
##$TY= (0..123)
0 0 0 0 0 0 0 0 0 0 0 0 0 0 0 0 0 0 0 0 0 0 0 0 0 0 0 0 0 0 0 0 0 0 0 0
0 0 0 0 0 0 0 0 0 0 0 0 0 0 0 0 0 0 0 0 0 0 0 0 0 0 0 0 0 0 0 0 0 0 0 0
0 0 0 0 0 0 0 0 0 0 0 0 0 0 0 0 0 0 0 0 0 0 0 0 0 0 0 0 0 0 0 0 0 0 0 0
0 0 0 0 0 0 0 0 0 0 0 0 0 0 0 0
##END=
