# Supplementary material for: Asymmetric Synthesis of Quaternary Hydantoins via a Palladium-Catalyzed Aza-Heck Cyclization
Source: J Am Chem Soc. 2025 Nov 14;147(49):44692–8. doi: 10.1021/jacs.5c16022 (PMC12703750; doi:10.1021/jacs.5c16022)
Supplement: Supplementary file 2 [file ja5c16022_si_002.zip › All NMR FID Files/10/10_CarbonNMR/audita.txt]

##TITLE= Audit trail, TopSpin 3.5 pl 6
##JCAMPDX= 5.01
##ORIGIN= Bruker BioSpin GmbH
##OWNER= nmrsu
$$ /home/xdata/tdidowu/data/tdidowu/nmr/TDI01072-spotD xterization/2/audita.txt
##AUDIT TRAIL=  $$ (NUMBER, WHEN, WHO, WHERE, PROCESS, VERSION, WHAT)
(   1,<2024-02-28 20:30:00.302 -0500>,<nmrsu>,<aviii600.chem.udel.edu>,<go4>,<TopSpin 3.5.6>,
      <created by zg
	started at 2024-02-28 17:05:03.856 -0500,
	POWCHK enabled, PULCHK disabled,
       configuration hash MD5:
       A7 7E 8B C2 6B 3E 79 DF 36 DE EF 84 34 A8 C1 86
       data hash MD5: 64K
       59 39 86 79 E8 82 A5 6A 9D 89 AF 54 58 F4 ED 05>)
(   2,<2024-02-28 20:30:00.347 -0500>,<nmrsu>,<aviii600.chem.udel.edu>,<audit>,<TopSpin 3.5.6>,
      <user comment:
       ICON-NMR User ID: tdidowu
       data hash MD5: 64K
       59 39 86 79 E8 82 A5 6A 9D 89 AF 54 58 F4 ED 05>)
(   3,<2024-02-28 20:30:03.288 -0500>,<nmrsu>,<aviii600.chem.udel.edu>,<dirdata>,<TopSpin 3.5.6>,
      <wrpa from 1 2 "TDI01072-spotD xterization" "/opt/nmrdata/data/tdidowu/nmr"
       data hash MD5: 64K
       59 39 86 79 E8 82 A5 6A 9D 89 AF 54 58 F4 ED 05>)
##END=

$$ hash MD5
$$ 0B 28 D4 0D 8A 4C 45 7B 7C AC F0 B2 A5 45 7E 6E
