# Supplementary material for: Asymmetric Synthesis of Quaternary Hydantoins via a Palladium-Catalyzed Aza-Heck Cyclization
Source: J Am Chem Soc. 2025 Nov 14;147(49):44692–8. doi: 10.1021/jacs.5c16022 (PMC12703750; doi:10.1021/jacs.5c16022)
Supplement: Supplementary file 2 [file ja5c16022_si_002.zip › All NMR FID Files/10/10_ProtonNMR/audita.txt]

##TITLE= Audit trail, TopSpin 4.3.0
##JCAMPDX= 5.01
##ORIGIN= Bruker BioSpin GmbH
##OWNER= nmrsu
$$ /home/xdata/tdidowu/data/tdidowu/nmr/TDI01-185 hyantoin dry 3/3/audita.txt
##AUDIT TRAIL=  $$ (NUMBER, WHEN, WHO, WHERE, PROCESS, VERSION, WHAT)
(   1,<2025-02-21T14:59:54.326+0000>,<nmrsu>,<neo600>,<go4>,<TopSpin 4.3.0>,
      <acquisition in progress>)
$$ /home/nmrsu/NMRData/data/tdidowu/nmr/TDI01-185 hyantoin dry 3/3/audita.txt
(   2,<2025-02-21T15:14:01.447+0000>,<nmrsu>,<neo600>,<go4>,<TopSpin 4.3.0>,
      <created by zg on 'Avance Neo 600 at University of Delaware' (neo600) by user 'nmrsu'
       on data set with UUID '8224b24c-f064-11ef-92b5-00139537a3d4'
       started at 2025-02-21 14:59:54.326 +0000, POWCHK enabled, PULCHK disabled,
       completed at 2025-02-21 15:14:01.446 +0000
       configuration hash MD5:
       80 2C D8 4D 2C 70 23 BF 60 C7 A4 7D 46 40 04 24
       double data hash MD5: 64K
       EA 0C 5B 46 44 9E F7 4B C1 85 5C 9C 91 5B 86 BA>)
(   3,<2025-02-21T10:13:51.460-0500>,<nmrsu>,<neo600.chem.udel.edu>,<xwish3>,<TopSpin 4.3.0>,
      <ICON-NMR User ID: tdidowu
       double data hash MD5: 64K
       EA 0C 5B 46 44 9E F7 4B C1 85 5C 9C 91 5B 86 BA>)
(   4,<2025-02-21T10:13:54.038-0500>,<nmrsu/tdidowu>,<neo600.chem.udel.edu>,<dirdata>,<TopSpin 4.3.0>,
      <wrpa from 1 3 "TDI01-185 hyantoin dry 3" "/home/nmrsu/NMRData/data/tdidowu/nmr"
       double data hash MD5: 64K
       EA 0C 5B 46 44 9E F7 4B C1 85 5C 9C 91 5B 86 BA>)
##END=

$$ hash MD5
$$ F2 91 F7 55 AE 75 76 92 8C D3 7E 3A AF 75 2C F2
