# Supplementary material for: Asymmetric Synthesis of Quaternary Hydantoins via a Palladium-Catalyzed Aza-Heck Cyclization
Source: J Am Chem Soc. 2025 Nov 14;147(49):44692–8. doi: 10.1021/jacs.5c16022 (PMC12703750; doi:10.1021/jacs.5c16022)
Supplement: Supplementary file 2 [file ja5c16022_si_002.zip › All NMR FID Files/10/10_ProtonNMR/shimvalues]

# Fri Feb 21 15:14:00 2025
#$$PROBEIDENTIFIER=Z185170_0001
#$$PROBENAME=CP2.1 QCI 600S3 H/P/C/N-D-05 Z XT
#$$SHIMID=292722
#
# Active Shim Gradients
#
Z           		-1339           
Z2          		-1878           
Z3          		216             
Z4          		-2757           
Z5          		-986            
Z6          		6606            
Z7          		858             
Z8          		1213            
X           		-7507           
XZ          		5322            
XZ2         		-6053           
XZ3         		8508            
XZ4         		-2737           
XZ5         		-1562           
Y           		1037            
YZ          		-1011           
YZ2         		-5529           
YZ3         		1889            
YZ4         		-632            
YZ5         		3864            
XY          		540             
XYZ         		-1337           
XYZ2        		4030            
XYZ3        		-7166           
XYZ4        		7371            
XYZ5        		-649            
(X2-Y2)     		-5875           
(X2-Y2)Z    		9795            
(X2-Y2)Z2   		-3152           
(X2-Y2)Z3   		3599            
(X2-Y2)Z4   		-6341           
(X2-Y2)Z5   		159             
X3          		46108           
X3Z         		1304            
Y3          		3551            
Y3Z         		-9715           
#
# Lock Parameter
#
FIELD		2873.378
LOCKPHASE		 196.219
LOCKPOWER		 -27.000
LOCKGAIN		 114.017
LOCKDC		 -75.000
LOCKSHIFT		   7.240
LOOPGAIN		 -12.000
LOOPTIME		   0.400
LOOPFILTER		 100.000
#
IEEE64_VERSION_CODE 1
#
# Shim currents 
#
SHIM_SETTING [ 1]     -568.25388937
SHIM_SETTING [ 2]    -4216.26524418
SHIM_SETTING [ 3]    -1214.48485709
SHIM_SETTING [ 4]    -3225.42030861
SHIM_SETTING [ 5]    -1203.58134752
SHIM_SETTING [ 6]     1149.98133515
SHIM_SETTING [ 7]     4450.06756937
SHIM_SETTING [ 8]     3892.54401951
SHIM_SETTING [ 9]      796.81288732
SHIM_SETTING [10]      831.31064995
SHIM_SETTING [11]        0.00000000
SHIM_SETTING [12]    13265.45200000
SHIM_SETTING [13]    -6164.03500000
SHIM_SETTING [14]    21729.75900409
SHIM_SETTING [15]    -2024.74999075
SHIM_SETTING [16]   -26968.54601479
SHIM_SETTING [17]    -7167.80800891
SHIM_SETTING [18]     5447.20799737
SHIM_SETTING [19]     1573.13700277
SHIM_SETTING [20]    -9213.50000110
SHIM_SETTING [21]     2604.89699931
SHIM_SETTING [22]   -22397.25800382
SHIM_SETTING [23]     7456.69699621
SHIM_SETTING [24]    -1908.48899515
SHIM_SETTING [25]      -95.40100414
SHIM_SETTING [26]   -11990.72999679
SHIM_SETTING [27]    22994.88300432
SHIM_SETTING [28]    -2939.02499708
SHIM_SETTING [29]    -3644.73700049
SHIM_SETTING [30]    12582.34999545
SHIM_SETTING [31]     3728.61299873
SHIM_SETTING [32]    -7015.41600590
SHIM_SETTING [33]      979.96699526
SHIM_SETTING [34]    14622.26500182
SHIM_SETTING [35]    -6410.77299930
SHIM_SETTING [36]   -13153.18200094
SHIM_SETTING [37]    -3336.01700087
SHIM_SETTING [38]     6704.37700186
SHIM_SETTING [39]     6750.15200167
SHIM_SETTING [40]        0.00000000
