# Supplementary material for: Asymmetric Synthesis of Quaternary Hydantoins via a Palladium-Catalyzed Aza-Heck Cyclization
Source: J Am Chem Soc. 2025 Nov 14;147(49):44692–8. doi: 10.1021/jacs.5c16022 (PMC12703750; doi:10.1021/jacs.5c16022)
Supplement: Supplementary file 2 [file ja5c16022_si_002.zip › All NMR FID Files/8/8_CarbonNMR/audita.txt]

##TITLE= Audit trail, TopSpin 4.3.0
##JCAMPDX= 5.01
##ORIGIN= Bruker BioSpin GmbH
##OWNER= nmrsu
$$ /home/xdata/tdidowu/data/tdidowu/nmr/TDI01-064 xterize CAPT/1/audita.txt
##AUDIT TRAIL=  $$ (NUMBER, WHEN, WHO, WHERE, PROCESS, VERSION, WHAT)
(   1,<2025-02-20T09:06:47.921+0000>,<nmrsu>,<neo600>,<go4>,<TopSpin 4.3.0>,
      <acquisition in progress>)
$$ /home/nmrsu/NMRData/data/tdidowu/nmr/TDI01-064 xterize CAPT/1/audita.txt
(   2,<2025-02-20T10:48:08.357+0000>,<nmrsu>,<neo600>,<go4>,<TopSpin 4.3.0>,
      <created by zg on 'Avance Neo 600 at University of Delaware' (neo600) by user 'nmrsu'
       on data set with UUID '03a3482a-ef6a-11ef-a1b6-00139537a3d4'
       started at 2025-02-20 09:06:47.921 +0000, POWCHK enabled, PULCHK disabled,
       completed at 2025-02-20 10:48:08.352 +0000
       configuration hash MD5:
       80 2C D8 4D 2C 70 23 BF 60 C7 A4 7D 46 40 04 24
       double data hash MD5: 64K
       23 22 E8 37 97 1E 77 D6 DF CB 98 31 F7 06 58 AF>)
(   3,<2025-02-20T05:48:05.072-0500>,<nmrsu>,<neo600.chem.udel.edu>,<xwish3>,<TopSpin 4.3.0>,
      <ICON-NMR User ID: tdidowu
       double data hash MD5: 64K
       23 22 E8 37 97 1E 77 D6 DF CB 98 31 F7 06 58 AF>)
(   4,<2025-02-20T05:48:07.697-0500>,<nmrsu/tdidowu>,<neo600.chem.udel.edu>,<dirdata>,<TopSpin 4.3.0>,
      <wrpa from 1 1 "TDI01-064 xterize CAPT" "/home/nmrsu/NMRData/data/tdidowu/nmr"
       double data hash MD5: 64K
       23 22 E8 37 97 1E 77 D6 DF CB 98 31 F7 06 58 AF>)
##END=

$$ hash MD5
$$ BB F2 1F FB B3 18 D2 B2 06 1E 78 96 AA F9 6B 36
