# Supplementary material for: Asymmetric Synthesis of Quaternary Hydantoins via a Palladium-Catalyzed Aza-Heck Cyclization
Source: J Am Chem Soc. 2025 Nov 14;147(49):44692–8. doi: 10.1021/jacs.5c16022 (PMC12703750; doi:10.1021/jacs.5c16022)
Supplement: Supplementary file 2 [file ja5c16022_si_002.zip › All NMR FID Files/8/8_CarbonNMR/shimvalues]

# Thu Feb 20 10:48:07 2025
#$$PROBEIDENTIFIER=Z185170_0001
#$$PROBENAME=CP2.1 QCI 600S3 H/P/C/N-D-05 Z XT
#$$SHIMID=292722
#
# Active Shim Gradients
#
Z           		-1095           
Z2          		-1777           
Z3          		468             
Z4          		-2438           
Z5          		-1021           
Z6          		6785            
Z7          		858             
Z8          		1213            
X           		-7507           
XZ          		5322            
XZ2         		-6053           
XZ3         		8508            
XZ4         		-2737           
XZ5         		-1562           
Y           		1037            
YZ          		-1011           
YZ2         		-5529           
YZ3         		1889            
YZ4         		-632            
YZ5         		3864            
XY          		540             
XYZ         		-1337           
XYZ2        		4030            
XYZ3        		-7166           
XYZ4        		7371            
XYZ5        		-649            
(X2-Y2)     		-5875           
(X2-Y2)Z    		9795            
(X2-Y2)Z2   		-3152           
(X2-Y2)Z3   		3599            
(X2-Y2)Z4   		-6341           
(X2-Y2)Z5   		159             
X3          		46108           
X3Z         		1304            
Y3          		3551            
Y3Z         		-9715           
#
# Lock Parameter
#
FIELD		2871.481
LOCKPHASE		 194.568
LOCKPOWER		 -27.000
LOCKGAIN		 125.733
LOCKDC		 -75.000
LOCKSHIFT		   7.240
LOOPGAIN		 -12.000
LOOPTIME		   0.400
LOOPFILTER		 100.000
#
IEEE64_VERSION_CODE 1
#
# Shim currents 
#
SHIM_SETTING [ 1]     -415.44168946
SHIM_SETTING [ 2]    -4101.34362033
SHIM_SETTING [ 3]     -978.59875764
SHIM_SETTING [ 4]    -3630.17218542
SHIM_SETTING [ 5]    -1060.86613330
SHIM_SETTING [ 6]     1273.94095738
SHIM_SETTING [ 7]     5079.26722367
SHIM_SETTING [ 8]     4344.39350958
SHIM_SETTING [ 9]     1039.98334066
SHIM_SETTING [10]      983.33197633
SHIM_SETTING [11]        0.00000000
SHIM_SETTING [12]    13265.45200000
SHIM_SETTING [13]    -6164.03500000
SHIM_SETTING [14]    21729.75900204
SHIM_SETTING [15]    -2024.74999537
SHIM_SETTING [16]   -26968.54600740
SHIM_SETTING [17]    -7167.80800445
SHIM_SETTING [18]     5447.20799869
SHIM_SETTING [19]     1573.13700139
SHIM_SETTING [20]    -9213.50000055
SHIM_SETTING [21]     2604.89699965
SHIM_SETTING [22]   -22397.25800191
SHIM_SETTING [23]     7456.69699810
SHIM_SETTING [24]    -1908.48899757
SHIM_SETTING [25]      -95.40100207
SHIM_SETTING [26]   -11990.72999840
SHIM_SETTING [27]    22994.88300216
SHIM_SETTING [28]    -2939.02499854
SHIM_SETTING [29]    -3644.73700025
SHIM_SETTING [30]    12582.34999772
SHIM_SETTING [31]     3728.61299937
SHIM_SETTING [32]    -7015.41600295
SHIM_SETTING [33]      979.96699763
SHIM_SETTING [34]    14622.26500091
SHIM_SETTING [35]    -6410.77299965
SHIM_SETTING [36]   -13153.18200047
SHIM_SETTING [37]    -3336.01700043
SHIM_SETTING [38]     6704.37700093
SHIM_SETTING [39]     6750.15200084
SHIM_SETTING [40]        0.00000000
