# Supplementary material for: Asymmetric Synthesis of Quaternary Hydantoins via a Palladium-Catalyzed Aza-Heck Cyclization
Source: J Am Chem Soc. 2025 Nov 14;147(49):44692–8. doi: 10.1021/jacs.5c16022 (PMC12703750; doi:10.1021/jacs.5c16022)
Supplement: Supplementary file 2 [file ja5c16022_si_002.zip › All NMR FID Files/8/8_CarbonNMR/topshimreport]

New TopShim run:

version = topshim 2.4.0
date = 2025-02-20
time = 04:05:53.516
command = topshim ordmax=6 convcomp

FINE SHIMMING

Parameters:

probe = Z185170_0001
solvent = CDCl3
shim nucleus = 2H
nucleus optimised for = 13C
o1p (from lock) = 7.24 ppm

Results:


1D Shimming:
Iteration 1: FWHM Before= 7.7 Hz, Target= 0.3 Hz, After= 1.2 Hz
Iteration 2: FWHM Before= 1.2 Hz, Target= 0.4 Hz, After= 0.3 Hz
Shim succeeded

Lineshape quality factor (1D spectrum, spinning) = 0.406

shim changes: 
Z	+248
Z2	+37
Z3	+170
Z4	+316
Z5	+130
Z6	-161

duration = 47 sec
completed successfully
finished Thu Feb 20 04:06:39 2025


========================================================================
