# Supplementary material for: Asymmetric Synthesis of Quaternary Hydantoins via a Palladium-Catalyzed Aza-Heck Cyclization
Source: J Am Chem Soc. 2025 Nov 14;147(49):44692–8. doi: 10.1021/jacs.5c16022 (PMC12703750; doi:10.1021/jacs.5c16022)
Supplement: Supplementary file 2 [file ja5c16022_si_002.zip › All NMR FID Files/8/8_ProtonNMR/topshimreport]

New TopShim run:

version = topshim 2.4.0
date = 2025-02-09
time = 21:04:23.030
command = topshim ordmax=6 convcomp

FINE SHIMMING

Parameters:

probe = Z185170_0001
solvent = CDCl3
shim nucleus = 2H
nucleus optimised for = 1H
o1p (from lock) = 7.24 ppm

Results:


1D Shimming:
Iteration 1: FWHM Before=14.5 Hz, Target= 0.3 Hz, After= 0.3 Hz
Iteration 2: FWHM Before= 0.3 Hz, Target= 0.3 Hz, After= 0.4 Hz
Iteration 3: FWHM Before= 0.4 Hz, Target= 0.3 Hz, After= 0.4 Hz
Iteration 4: FWHM Before= 0.4 Hz, Target= 0.3 Hz, After= 0.4 Hz
Shim succeeded

Lineshape quality factor (1D spectrum, spinning) = 0.423

shim changes: 
Z	+164
Z2	+4
Z3	+119
Z4	+321
Z5	+161
Z6	-699

duration = 1 min 4 sec
completed successfully
finished Sun Feb  9 21:05:26 2025


========================================================================
