# Supplementary material for: Asymmetric Synthesis of Quaternary Hydantoins via a Palladium-Catalyzed Aza-Heck Cyclization
Source: J Am Chem Soc. 2025 Nov 14;147(49):44692–8. doi: 10.1021/jacs.5c16022 (PMC12703750; doi:10.1021/jacs.5c16022)
Supplement: Supplementary file 2 [file ja5c16022_si_002.zip › All NMR FID Files/8/8_FluoroNMR/audita.txt]

##TITLE= Audit trail, TopSpin 4.3.0
##JCAMPDX= 5.01
##ORIGIN= Bruker BioSpin GmbH
##OWNER= nmrsu
$$ /home/xdata/tdidowu/data/tdidowu/nmr/TDI01-064 xterize fluorine/3/audita.txt
##AUDIT TRAIL=  $$ (NUMBER, WHEN, WHO, WHERE, PROCESS, VERSION, WHAT)
(   1,<2025-02-16T09:45:27.306+0000>,<nmrsu>,<neo400>,<go4>,<TopSpin 4.3.0>,
      <acquisition in progress>)
$$ /home/nmrsu/NMRData/data/tdidowu/nmr/TDI01-064 xterize fluorine/3/audita.txt
(   2,<2025-02-16T09:46:04.844+0000>,<nmrsu>,<neo400>,<go4>,<TopSpin 4.3.0>,
      <created by zg on 'Avance Neo 400 U of DE Brown Lab' (neo400) by user 'nmrsu'
       on data set with UUID 'c0745b4c-ec4a-11ef-812f-0030d62465c9'
       started at 2025-02-16 09:45:27.306 +0000, POWCHK enabled, PULCHK disabled,
       completed at 2025-02-16 09:46:04.843 +0000
       configuration hash MD5:
       EE D3 1A 70 7D F0 7C E4 F8 28 2C CC E5 4F 0E 69
       double data hash MD5: 128K
       2D B0 59 5B 46 06 31 26 5D 6B E4 4C FC B7 11 CB>)
(   3,<2025-02-16T04:45:58.025-0500>,<nmrsu>,<neo400.chem.udel.edu>,<xwish3>,<TopSpin 4.3.0>,
      <ICON-NMR User ID: tdidowu
       double data hash MD5: 128K
       2D B0 59 5B 46 06 31 26 5D 6B E4 4C FC B7 11 CB>)
(   4,<2025-02-16T04:45:59.479-0500>,<nmrsu/tdidowu>,<neo400.chem.udel.edu>,<dirdata>,<TopSpin 4.3.0>,
      <wrpa from 1 3 "TDI01-064 xterize fluorine" "/home/nmrsu/NMRData/data/tdidowu/nmr"
       double data hash MD5: 128K
       2D B0 59 5B 46 06 31 26 5D 6B E4 4C FC B7 11 CB>)
##END=

$$ hash MD5
$$ 58 FD F2 D0 9B 37 D6 42 4B BC 84 A2 BC 65 39 4E
