# Supplementary material for: Asymmetric Synthesis of Quaternary Hydantoins via a Palladium-Catalyzed Aza-Heck Cyclization
Source: J Am Chem Soc. 2025 Nov 14;147(49):44692–8. doi: 10.1021/jacs.5c16022 (PMC12703750; doi:10.1021/jacs.5c16022)
Supplement: Supplementary file 2 [file ja5c16022_si_002.zip › All NMR FID Files/8/8_FluoroNMR/shimvalues]

# Sun Feb 16 09:46:04 2025
#$$PROBEIDENTIFIER=Z104450_0412
#$$PROBENAME=PA BBO 400S1 BBF-H-D-05 Z
#$$SHIMID=292722
#
# Active Shim Gradients
#
Z           		-10889          
Z2          		1168            
Z3          		-878            
Z4          		-2067           
Z5          		566             
Z6          		-1168           
Z7          		1515            
Z8          		1580            
X           		3081            
XZ          		-18464          
XZ2         		-48             
XZ3         		-580            
XZ4         		-1752           
XZ5         		854             
Y           		1989            
YZ          		245             
YZ2         		1562            
YZ3         		60              
YZ4         		2181            
YZ5         		1062            
XY          		-10443          
XYZ         		31              
XYZ2        		726             
XYZ3        		-613            
XYZ4        		-6374           
XYZ5        		-714            
(X2-Y2)     		-12710          
(X2-Y2)Z    		-2840           
(X2-Y2)Z2   		182             
(X2-Y2)Z3   		940             
(X2-Y2)Z4   		3211            
(X2-Y2)Z5   		129             
X3          		1481            
X3Z         		-3269           
Y3          		-243            
Y3Z         		17              
#
# Lock Parameter
#
FIELD		-7060.258
LOCKPHASE		  99.912
LOCKPOWER		 -27.000
LOCKGAIN		 135.339
LOCKDC		 -66.000
LOCKSHIFT		   7.240
LOOPGAIN		 -12.000
LOOPTIME		   0.400
LOOPFILTER		 100.000
#
IEEE64_VERSION_CODE 1
#
# Shim currents 
#
SHIM_SETTING [ 1]    -5152.68967534
SHIM_SETTING [ 2]      367.63655201
SHIM_SETTING [ 3]    -1906.34437942
SHIM_SETTING [ 4]     4211.63896013
SHIM_SETTING [ 5]    -2078.66198798
SHIM_SETTING [ 6]    -1104.95202049
SHIM_SETTING [ 7]      495.14458640
SHIM_SETTING [ 8]    -3012.71578080
SHIM_SETTING [ 9]      -41.32132984
SHIM_SETTING [10]    -1484.10084412
SHIM_SETTING [11]        0.00000000
SHIM_SETTING [12]     -260.32700000
SHIM_SETTING [13]     -226.07400000
SHIM_SETTING [14]     2303.82900087
SHIM_SETTING [15]   -17023.97200914
SHIM_SETTING [16]    20360.16200571
SHIM_SETTING [17]    -3209.44000251
SHIM_SETTING [18]    12937.55000504
SHIM_SETTING [19]    -2702.22798462
SHIM_SETTING [20]     2949.99198744
SHIM_SETTING [21]    -8657.87801665
SHIM_SETTING [22]    -4443.77701848
SHIM_SETTING [23]   -18607.60399485
SHIM_SETTING [24]   -13501.19399959
SHIM_SETTING [25]    -2273.35101407
SHIM_SETTING [26]    -3142.07501654
SHIM_SETTING [27]     -866.98300033
SHIM_SETTING [28]     5352.80300426
SHIM_SETTING [29]   -10182.30800368
SHIM_SETTING [30]    -7542.45500546
SHIM_SETTING [31]     -906.85099545
SHIM_SETTING [32]     4016.17300158
SHIM_SETTING [33]    -9620.78601179
SHIM_SETTING [34]    -8355.87101059
SHIM_SETTING [35]    -4430.38599963
SHIM_SETTING [36]    -4770.78199945
SHIM_SETTING [37]      997.47799871
SHIM_SETTING [38]     3293.21999852
SHIM_SETTING [39]    -1495.19499491
SHIM_SETTING [40]     1000.00000000
