# Supplementary material for: Asymmetric Synthesis of Quaternary Hydantoins via a Palladium-Catalyzed Aza-Heck Cyclization
Source: J Am Chem Soc. 2025 Nov 14;147(49):44692–8. doi: 10.1021/jacs.5c16022 (PMC12703750; doi:10.1021/jacs.5c16022)
Supplement: Supplementary file 2 [file ja5c16022_si_002.zip › All NMR FID Files/8/8_FluoroNMR/topshimreport]

New TopShim run:

version = topshim 2.4.0
date = 2025-02-16
time = 04:44:38.191
command = topshim convcomp

FINE SHIMMING

Parameters:

probe = Z104450_0412
solvent = CDCl3
shim nucleus = 2H
nucleus optimised for = 19F
o1p (from lock) = 7.24 ppm

Results:

NOTE: No 19F B1-profile found. Optimizing shimming as if for NMR nucleus = 1H


1D Shimming:
Iteration 1: FWHM Before= 0.4 Hz, Target= 0.4 Hz
Shim succeeded

Lineshape quality factor (1D spectrum, spinning) = 0.509

shim changes: none

duration = 39 sec
completed successfully
finished Sun Feb 16 04:45:16 2025


========================================================================
