# Supplementary material for: Asymmetric Synthesis of Quaternary Hydantoins via a Palladium-Catalyzed Aza-Heck Cyclization
Source: J Am Chem Soc. 2025 Nov 14;147(49):44692–8. doi: 10.1021/jacs.5c16022 (PMC12703750; doi:10.1021/jacs.5c16022)
Supplement: Supplementary file 2 [file ja5c16022_si_002.zip › All NMR FID Files/13/13_ProtonNMR/topshimreport]

New TopShim run:

version = topshim 2.4.0
date = 2025-02-21
time = 10:16:10.097
command = topshim ordmax=6 convcomp

FINE SHIMMING

Parameters:

probe = Z185170_0001
solvent = CDCl3
shim nucleus = 2H
nucleus optimised for = 1H
o1p (from lock) = 7.24 ppm

Results:


1D Shimming:
Iteration 1: FWHM Before= 6.0 Hz, Target= 0.3 Hz, After= 0.3 Hz
Iteration 2: FWHM Before= 0.3 Hz, Target= 0.3 Hz, After= 0.3 Hz
Iteration 3: FWHM Before= 0.3 Hz, Target= 0.3 Hz, After= 0.3 Hz
Shim succeeded

Lineshape quality factor (1D spectrum, spinning) = 0.397

shim changes: 
Z	+87
Z2	-17
Z3	+80
Z4	+230
Z5	+59
Z6	-387

duration = 57 sec
completed successfully
finished Fri Feb 21 10:17:06 2025


========================================================================
