# Supplementary material for: Asymmetric Synthesis of Quaternary Hydantoins via a Palladium-Catalyzed Aza-Heck Cyclization
Source: J Am Chem Soc. 2025 Nov 14;147(49):44692–8. doi: 10.1021/jacs.5c16022 (PMC12703750; doi:10.1021/jacs.5c16022)
Supplement: Supplementary file 2 [file ja5c16022_si_002.zip › All NMR FID Files/13/13_CarbonNMR/audita.txt]

##TITLE= Audit trail, TopSpin 4.3.0
##JCAMPDX= 5.01
##ORIGIN= Bruker BioSpin GmbH
##OWNER= nmrsu
$$ /home/xdata/tdidowu/data/tdidowu/nmr/TDI01-198 xterize again 3/10/audita.txt
##AUDIT TRAIL=  $$ (NUMBER, WHEN, WHO, WHERE, PROCESS, VERSION, WHAT)
(   1,<2025-02-20T05:15:28.661+0000>,<nmrsu>,<neo600>,<go4>,<TopSpin 4.3.0>,
      <acquisition in progress>)
$$ /home/nmrsu/NMRData/data/tdidowu/nmr/TDI01-198 xterize again 3/10/audita.txt
(   2,<2025-02-20T06:06:16.147+0000>,<nmrsu>,<neo600>,<go4>,<TopSpin 4.3.0>,
      <created by zg on 'Avance Neo 600 at University of Delaware' (neo600) by user 'nmrsu'
       on data set with UUID 'b2f401be-ef49-11ef-9447-00139537a3d4'
       started at 2025-02-20 05:15:28.661 +0000, POWCHK enabled, PULCHK disabled,
       completed at 2025-02-20 06:06:16.144 +0000
       configuration hash MD5:
       80 2C D8 4D 2C 70 23 BF 60 C7 A4 7D 46 40 04 24
       double data hash MD5: 64K
       34 98 4D 56 0C 92 FF 56 0B AF DC 78 D1 83 B3 27>)
(   3,<2025-02-20T01:06:13.996-0500>,<nmrsu>,<neo600.chem.udel.edu>,<xwish3>,<TopSpin 4.3.0>,
      <ICON-NMR User ID: tdidowu
       double data hash MD5: 64K
       34 98 4D 56 0C 92 FF 56 0B AF DC 78 D1 83 B3 27>)
(   4,<2025-02-20T01:06:16.971-0500>,<nmrsu/tdidowu>,<neo600.chem.udel.edu>,<dirdata>,<TopSpin 4.3.0>,
      <wrpa from 1 10 "TDI01-198 xterize again 3" "/home/nmrsu/NMRData/data/tdidowu/nmr"
       double data hash MD5: 64K
       34 98 4D 56 0C 92 FF 56 0B AF DC 78 D1 83 B3 27>)
##END=

$$ hash MD5
$$ FC BD A0 60 B3 9A 9D 54 DE 45 27 97 6F E3 0A 3A
