# Supplementary material for: Asymmetric Synthesis of Quaternary Hydantoins via a Palladium-Catalyzed Aza-Heck Cyclization
Source: J Am Chem Soc. 2025 Nov 14;147(49):44692–8. doi: 10.1021/jacs.5c16022 (PMC12703750; doi:10.1021/jacs.5c16022)
Supplement: Supplementary file 2 [file ja5c16022_si_002.zip › All NMR FID Files/13/13_CarbonNMR/shimvalues]

# Thu Feb 20 06:06:15 2025
#$$PROBEIDENTIFIER=Z185170_0001
#$$PROBENAME=CP2.1 QCI 600S3 H/P/C/N-D-05 Z XT
#$$SHIMID=292722
#
# Active Shim Gradients
#
Z           		-1206           
Z2          		-1813           
Z3          		438             
Z4          		-2620           
Z5          		-1094           
Z6          		7025            
Z7          		858             
Z8          		1213            
X           		-7507           
XZ          		5322            
XZ2         		-6053           
XZ3         		8508            
XZ4         		-2737           
XZ5         		-1562           
Y           		1037            
YZ          		-1011           
YZ2         		-5529           
YZ3         		1889            
YZ4         		-632            
YZ5         		3864            
XY          		540             
XYZ         		-1337           
XYZ2        		4030            
XYZ3        		-7166           
XYZ4        		7371            
XYZ5        		-649            
(X2-Y2)     		-5875           
(X2-Y2)Z    		9795            
(X2-Y2)Z2   		-3152           
(X2-Y2)Z3   		3599            
(X2-Y2)Z4   		-6341           
(X2-Y2)Z5   		159             
X3          		46108           
X3Z         		1304            
Y3          		3551            
Y3Z         		-9715           
#
# Lock Parameter
#
FIELD		2872.956
LOCKPHASE		 195.397
LOCKPOWER		 -27.000
LOCKGAIN		 121.119
LOCKDC		 -75.000
LOCKSHIFT		   7.240
LOOPGAIN		 -12.000
LOOPTIME		   0.400
LOOPFILTER		 100.000
#
IEEE64_VERSION_CODE 1
#
# Shim currents 
#
SHIM_SETTING [ 1]     -481.28560315
SHIM_SETTING [ 2]    -4214.63369413
SHIM_SETTING [ 3]    -1079.11447946
SHIM_SETTING [ 4]    -3733.60825037
SHIM_SETTING [ 5]    -1150.15970439
SHIM_SETTING [ 6]     1353.54432306
SHIM_SETTING [ 7]     5057.67997041
SHIM_SETTING [ 8]     4452.78325948
SHIM_SETTING [ 9]     1016.76520955
SHIM_SETTING [10]     1016.06275397
SHIM_SETTING [11]        0.00000000
SHIM_SETTING [12]    13265.45200000
SHIM_SETTING [13]    -6164.03500000
SHIM_SETTING [14]    21729.75900306
SHIM_SETTING [15]    -2024.74999306
SHIM_SETTING [16]   -26968.54601110
SHIM_SETTING [17]    -7167.80800668
SHIM_SETTING [18]     5447.20799803
SHIM_SETTING [19]     1573.13700208
SHIM_SETTING [20]    -9213.50000083
SHIM_SETTING [21]     2604.89699948
SHIM_SETTING [22]   -22397.25800286
SHIM_SETTING [23]     7456.69699716
SHIM_SETTING [24]    -1908.48899636
SHIM_SETTING [25]      -95.40100310
SHIM_SETTING [26]   -11990.72999759
SHIM_SETTING [27]    22994.88300324
SHIM_SETTING [28]    -2939.02499781
SHIM_SETTING [29]    -3644.73700037
SHIM_SETTING [30]    12582.34999658
SHIM_SETTING [31]     3728.61299905
SHIM_SETTING [32]    -7015.41600443
SHIM_SETTING [33]      979.96699644
SHIM_SETTING [34]    14622.26500137
SHIM_SETTING [35]    -6410.77299948
SHIM_SETTING [36]   -13153.18200071
SHIM_SETTING [37]    -3336.01700065
SHIM_SETTING [38]     6704.37700140
SHIM_SETTING [39]     6750.15200125
SHIM_SETTING [40]        0.00000000
