# Supplementary material for: Asymmetric Synthesis of Quaternary Hydantoins via a Palladium-Catalyzed Aza-Heck Cyclization
Source: J Am Chem Soc. 2025 Nov 14;147(49):44692–8. doi: 10.1021/jacs.5c16022 (PMC12703750; doi:10.1021/jacs.5c16022)
Supplement: Supplementary file 2 [file ja5c16022_si_002.zip › All NMR FID Files/13/13_CarbonNMR/adcInfo_TRX3.xml]

 <TRX channel="3">
	<summary>Optimal performance achieved</summary>
	<maxAdcModulation>
		<utcDate>20-05:50:23.226</utcDate>
		<adcModulationPercent>33</adcModulationPercent>
		<numScan>703</numScan>
		<numExp>0</numExp>
	</maxAdcModulation>
	<minAdcModulation>
		<utcDate>20-05:28:01.632</utcDate>
		<adcModulationPercent>25</adcModulationPercent>
		<numScan>250</numScan>
		<numExp>0</numExp>
	</minAdcModulation>
	<adcOverflow>no</adcOverflow>
</TRX>
