# Supplementary material for: Asymmetric Synthesis of Quaternary Hydantoins via a Palladium-Catalyzed Aza-Heck Cyclization
Source: J Am Chem Soc. 2025 Nov 14;147(49):44692–8. doi: 10.1021/jacs.5c16022 (PMC12703750; doi:10.1021/jacs.5c16022)
Supplement: Supplementary file 2 [file ja5c16022_si_002.zip › All NMR FID Files/S34/S34_CarbonNMR/1/audita.txt]

##TITLE= Audit trail, TopSpin 4.3.0
##JCAMPDX= 5.01
##ORIGIN= Bruker BioSpin GmbH
##OWNER= nmrsu
$$ /home/xdata/emeck/data/emeck/nmr/EM04-151-13C/1/audita.txt
##AUDIT TRAIL=  $$ (NUMBER, WHEN, WHO, WHERE, PROCESS, VERSION, WHAT)
(   1,<2024-02-09T00:36:47.665+0000>,<nmrsu>,<neo600>,<go4>,<TopSpin 4.3.0>,
      <acquisition in progress>)
$$ /home/nmrsu/NMRData/data/emeck/nmr/EM04-151-13C/1/audita.txt
(   2,<2024-02-09T02:18:07.294+0000>,<nmrsu>,<neo600>,<go4>,<TopSpin 4.3.0>,
      <created by zg on 'Avance Neo 600 at University of Delaware' (neo600) by user 'nmrsu'
       on data set with UUID '4ebb8314-c6e3-11ee-bc03-00139537a3d4'
       started at 2024-02-09 00:36:47.665 +0000, POWCHK enabled, PULCHK disabled,
       completed at 2024-02-09 02:18:07.291 +0000
       configuration hash MD5:
       FB 69 2C 27 54 E1 6C BA AA 1C 56 0C E9 AA 3D 55
       double data hash MD5: 64K
       67 58 D5 96 55 AE D4 50 55 FF 7E 36 E0 C3 04 9D>)
(   3,<2024-02-08T21:17:57.828-0500>,<nmrsu>,<neo600.chem.udel.edu>,<xwish3>,<TopSpin 4.3.0>,
      <ICON-NMR User ID: emeck
       double data hash MD5: 64K
       67 58 D5 96 55 AE D4 50 55 FF 7E 36 E0 C3 04 9D>)
(   4,<2024-02-08T21:17:59.543-0500>,<nmrsu/emeck>,<neo600.chem.udel.edu>,<dirdata>,<TopSpin 4.3.0>,
      <wrpa from 1 1 "EM04-151-13C" "/home/nmrsu/NMRData/data/emeck/nmr"
       double data hash MD5: 64K
       67 58 D5 96 55 AE D4 50 55 FF 7E 36 E0 C3 04 9D>)
##END=

$$ hash MD5
$$ A1 27 61 07 9A AB B7 85 8F E2 DE 6B 56 BF F5 81
