# Supplementary material for: Asymmetric Synthesis of Quaternary Hydantoins via a Palladium-Catalyzed Aza-Heck Cyclization
Source: J Am Chem Soc. 2025 Nov 14;147(49):44692–8. doi: 10.1021/jacs.5c16022 (PMC12703750; doi:10.1021/jacs.5c16022)
Supplement: Supplementary file 2 [file ja5c16022_si_002.zip › All NMR FID Files/S34/S34_CarbonNMR/1/topshimreport]

New TopShim run:

version = topshim 2.4.0
date = 2024-02-08
time = 19:35:49.799
command = topshim ordmax=6 convcomp

FINE SHIMMING

Parameters:

probe = Z185170_0001
solvent = CDCl3
shim nucleus = 2H
nucleus optimised for = 13C
o1p (from lock) = 7.24 ppm

Results:


1D Shimming:
Iteration 1: FWHM Before= 0.2 Hz, Target= 0.3 Hz, After= 0.4 Hz
Iteration 2: FWHM Before= 0.4 Hz, Target= 0.3 Hz, After= 0.3 Hz
Iteration 3: FWHM Before= 0.3 Hz, Target= 0.3 Hz
Shim succeeded

Lineshape quality factor (1D spectrum, spinning) = 0.396

shim changes: 
Z	-60
Z2	+28
Z3	-76
Z4	-225
Z5	-154
Z6	+1267

duration = 44 sec
completed successfully
finished Thu Feb  8 19:36:33 2024


========================================================================
