# Supplementary material for: Asymmetric Synthesis of Quaternary Hydantoins via a Palladium-Catalyzed Aza-Heck Cyclization
Source: J Am Chem Soc. 2025 Nov 14;147(49):44692–8. doi: 10.1021/jacs.5c16022 (PMC12703750; doi:10.1021/jacs.5c16022)
Supplement: Supplementary file 2 [file ja5c16022_si_002.zip › All NMR FID Files/S34/S34_ProtonNMR/1/audita.txt]

##TITLE= Audit trail, TopSpin 3.5 pl 6
##JCAMPDX= 5.01
##ORIGIN= Bruker BioSpin GmbH
##OWNER= nmrsu
$$ /home/xdata/emeck/data/emeck/nmr/EM04-151-dry-1H/1/audita.txt
##AUDIT TRAIL=  $$ (NUMBER, WHEN, WHO, WHERE, PROCESS, VERSION, WHAT)
(   1,<2024-01-26 21:04:35.892 -0500>,<nmrsu>,<aviii600.chem.udel.edu>,<go4>,<TopSpin 3.5.6>,
      <created by zg
	started at 2024-01-26 21:00:45.114 -0500,
	POWCHK enabled, PULCHK disabled,
       configuration hash MD5:
       A7 7E 8B C2 6B 3E 79 DF 36 DE EF 84 34 A8 C1 86
       data hash MD5: 64K
       1A F7 A4 5B 92 3E BE 02 32 79 25 77 A1 C2 EF C6>)
(   2,<2024-01-26 21:04:35.938 -0500>,<nmrsu>,<aviii600.chem.udel.edu>,<audit>,<TopSpin 3.5.6>,
      <user comment:
       ICON-NMR User ID: emeck
       data hash MD5: 64K
       1A F7 A4 5B 92 3E BE 02 32 79 25 77 A1 C2 EF C6>)
(   3,<2024-01-26 21:04:37.822 -0500>,<nmrsu>,<aviii600.chem.udel.edu>,<dirdata>,<TopSpin 3.5.6>,
      <wrpa from 1 1 "EM04-151-dry-1H" "/opt/nmrdata/data/emeck/nmr"
       data hash MD5: 64K
       1A F7 A4 5B 92 3E BE 02 32 79 25 77 A1 C2 EF C6>)
##END=

$$ hash MD5
$$ B5 CE C1 18 ED 15 3D 37 2E 47 DB 50 1A BF 4C FF
