# Supplementary material for: Asymmetric Synthesis of Quaternary Hydantoins via a Palladium-Catalyzed Aza-Heck Cyclization
Source: J Am Chem Soc. 2025 Nov 14;147(49):44692–8. doi: 10.1021/jacs.5c16022 (PMC12703750; doi:10.1021/jacs.5c16022)
Supplement: Supplementary file 2 [file ja5c16022_si_002.zip › All NMR FID Files/S34/S34_ProtonNMR/1/shimvalues]

# Fri Jan 26 21:04:35 2024
#$$PROBEIDENTIFIER=Z168773_0053
#$$PROBENAME=CPP1.1 BBO 600S3 BB-H&F-D-05 Z XT
#$$SHIMID=292722
#
# Active Shim Gradients
#
Z           		4908            
Z2          		-85             
Z3          		-1716           
Z4          		-11534          
Z5          		739             
Z6          		8816            
Z7          		1460            
Z8          		-7569           
X           		-247            
XZ          		4622            
XZ2         		7207            
XZ3         		1110            
XZ4         		-2346           
XZ5         		-2799           
Y           		14864           
YZ          		1220            
YZ2         		-608            
YZ3         		2587            
YZ4         		-675            
YZ5         		-2971           
XY          		-8259           
XYZ         		-15900          
XYZ2        		1597            
XYZ3        		3809            
XYZ4        		-6936           
XYZ5        		-5632           
(X2-Y2)     		-185            
(X2-Y2)Z    		-2975           
(X2-Y2)Z2   		1903            
(X2-Y2)Z3   		-1403           
(X2-Y2)Z4   		1942            
(X2-Y2)Z5   		13247           
X3          		8960            
X3Z         		-881            
Y3          		2805            
Y3Z         		-900            
#
# Lock Parameter
#
FIELD		5384.844
LOCKPHASE		77.645  
LOCKPOWER		-30.000 
LOCKGAIN		127.404 
LOCKDC		-55.000 
LOCKSHIFT		7.240   
LOOPGAIN		-12.000 
LOOPTIME		0.400   
LOOPFILTER		100.000 
#
IEEE64_VERSION_CODE 1
#
# Shim currents 
#
SHIM_SETTING [1 ]  2436.52236051   
SHIM_SETTING [2 ]  -20.50339355    
SHIM_SETTING [3 ]  -1645.74370513  
SHIM_SETTING [4 ]  -7841.13961346  
SHIM_SETTING [5 ]  2515.49460258   
SHIM_SETTING [6 ]  1157.61868824   
SHIM_SETTING [7 ]  -8742.12044189  
SHIM_SETTING [8 ]  -10875.59971047 
SHIM_SETTING [9 ]  -1840.07800673  
SHIM_SETTING [10]  -1731.74501898  
SHIM_SETTING [11]  0.00000000      
SHIM_SETTING [12]  3704.67200000   
SHIM_SETTING [13]  1905.42700000   
SHIM_SETTING [14]  4772.93800000   
SHIM_SETTING [15]  10211.28700000  
SHIM_SETTING [16]  903.24000000    
SHIM_SETTING [17]  -2076.38100000  
SHIM_SETTING [18]  -3034.04500000  
SHIM_SETTING [19]  -5309.43200000  
SHIM_SETTING [20]  -2917.61700000  
SHIM_SETTING [21]  2577.07500000   
SHIM_SETTING [22]  2791.14900000   
SHIM_SETTING [23]  -295.29900000   
SHIM_SETTING [24]  -6745.54000000  
SHIM_SETTING [25]  12009.64300000  
SHIM_SETTING [26]  -10348.66600000 
SHIM_SETTING [27]  3917.91400000   
SHIM_SETTING [28]  14932.59600000  
SHIM_SETTING [29]  -14016.11400000 
SHIM_SETTING [30]  -3263.81100000  
SHIM_SETTING [31]  13266.29900000  
SHIM_SETTING [32]  9876.55300000   
SHIM_SETTING [33]  -21712.26800000 
SHIM_SETTING [34]  7779.98400000   
SHIM_SETTING [35]  -17993.33600000 
SHIM_SETTING [36]  13010.30700000  
SHIM_SETTING [37]  7626.23500000   
SHIM_SETTING [38]  5773.08800000   
SHIM_SETTING [39]  18598.16200000  
SHIM_SETTING [40]  0.00000000      
