# Supplementary material for: Asymmetric Synthesis of Quaternary Hydantoins via a Palladium-Catalyzed Aza-Heck Cyclization
Source: J Am Chem Soc. 2025 Nov 14;147(49):44692–8. doi: 10.1021/jacs.5c16022 (PMC12703750; doi:10.1021/jacs.5c16022)
Supplement: Supplementary file 2 [file ja5c16022_si_002.zip › All NMR FID Files/S33/S33_CarbonNMR/1/audita.txt]

##TITLE= Audit trail, TopSpin 4.3.0
##JCAMPDX= 5.01
##ORIGIN= Bruker BioSpin GmbH
##OWNER= nmrsu
$$ /home/xdata/emeck/data/emeck/nmr/EM05-089-13C-DMSO/1/audita.txt
##AUDIT TRAIL=  $$ (NUMBER, WHEN, WHO, WHERE, PROCESS, VERSION, WHAT)
(   1,<2024-03-21T07:43:53.364+0000>,<nmrsu>,<neo400>,<go4>,<TopSpin 4.3.0>,
      <acquisition in progress>)
$$ /home/nmrsu/NMRData/data/emeck/nmr/EM05-089-13C-DMSO/1/audita.txt
(   2,<2024-03-21T11:23:30.837+0000>,<nmrsu>,<neo400>,<go4>,<TopSpin 4.3.0>,
      <created by zg on 'Avance Neo 400 U of DE Brown Lab' (neo400) by user 'nmrsu'
       on data set with UUID 'c3c19958-e756-11ee-b7dd-0030d62465c9'
       started at 2024-03-21 07:43:53.364 +0000, POWCHK enabled, PULCHK disabled,
       completed at 2024-03-21 11:23:30.836 +0000
       configuration hash MD5:
       74 DF E2 A9 60 46 D7 FC F6 26 9F A9 55 5D 61 B0
       double data hash MD5: 64K
       19 29 B1 6F CB 56 C1 17 BB 69 8F BD 0B BA A5 D2>)
(   3,<2024-03-21T07:23:30.899-0400>,<nmrsu>,<neo400.chem.udel.edu>,<xwish3>,<TopSpin 4.3.0>,
      <ICON-NMR User ID: emeck
       double data hash MD5: 64K
       19 29 B1 6F CB 56 C1 17 BB 69 8F BD 0B BA A5 D2>)
(   4,<2024-03-21T07:23:35.565-0400>,<nmrsu/emeck>,<neo400.chem.udel.edu>,<dirdata>,<TopSpin 4.3.0>,
      <wrpa from 1 1 "EM05-089-13C-DMSO" "/home/nmrsu/NMRData/data/emeck/nmr"
       double data hash MD5: 64K
       19 29 B1 6F CB 56 C1 17 BB 69 8F BD 0B BA A5 D2>)
##END=

$$ hash MD5
$$ A8 DC 7B 5C B1 5E 69 2B 55 09 B0 95 6C 4C 91 70
