# Supplementary material for: Asymmetric Synthesis of Quaternary Hydantoins via a Palladium-Catalyzed Aza-Heck Cyclization
Source: J Am Chem Soc. 2025 Nov 14;147(49):44692–8. doi: 10.1021/jacs.5c16022 (PMC12703750; doi:10.1021/jacs.5c16022)
Supplement: Supplementary file 2 [file ja5c16022_si_002.zip › All NMR FID Files/S33/S33_CarbonNMR/1/shimvalues]

# Thu Mar 21 11:23:30 2024
#$$PROBEIDENTIFIER=Z104450_0412
#$$PROBENAME=PA BBO 400S1 BBF-H-D-05 Z
#$$SHIMID=292722
#
# Active Shim Gradients
#
Z           		-11040          
Z2          		941             
Z3          		-1098           
Z4          		-1868           
Z5          		1387            
Z6          		3197            
Z7          		-8967           
Z8          		-45262          
X           		3259            
XZ          		-18474          
XZ2         		-207            
XZ3         		-495            
XZ4         		-800            
XZ5         		9               
Y           		1848            
YZ          		196             
YZ2         		1473            
YZ3         		164             
YZ4         		2228            
YZ5         		73              
XY          		-10170          
XYZ         		-100            
XYZ2        		-1006           
XYZ3        		145             
XYZ4        		1119            
XYZ5        		-20             
(X2-Y2)     		-12702          
(X2-Y2)Z    		-2680           
(X2-Y2)Z2   		-26             
(X2-Y2)Z3   		-26             
(X2-Y2)Z4   		2303            
(X2-Y2)Z5   		3               
X3          		715             
X3Z         		-453            
Y3          		-263            
Y3Z         		-38             
#
# Lock Parameter
#
FIELD		-6279.951
LOCKPHASE		 100.537
LOCKPOWER		 -19.000
LOCKGAIN		 108.090
LOCKDC		 -66.000
LOCKSHIFT		   2.490
LOOPGAIN		   5.000
LOOPTIME		   0.250
LOOPFILTER		 500.000
#
IEEE64_VERSION_CODE 1
#
# Shim currents 
#
SHIM_SETTING [ 1]    -6508.69204983
SHIM_SETTING [ 2]    21525.43143489
SHIM_SETTING [ 3]     4714.90335646
SHIM_SETTING [ 4]   -47049.29453901
SHIM_SETTING [ 5]    22857.36599402
SHIM_SETTING [ 6]    19094.21615864
SHIM_SETTING [ 7]   -48674.51185818
SHIM_SETTING [ 8]   -32217.62276682
SHIM_SETTING [ 9]    -3794.01980291
SHIM_SETTING [10]     -738.23964069
SHIM_SETTING [11]        0.00000000
SHIM_SETTING [12]     -224.92200000
SHIM_SETTING [13]     -300.39700000
SHIM_SETTING [14]      566.58800013
SHIM_SETTING [15]   -16668.51500554
SHIM_SETTING [16]    21167.71500452
SHIM_SETTING [17]    -4158.94300064
SHIM_SETTING [18]    12543.91700391
SHIM_SETTING [19]    -2623.03999072
SHIM_SETTING [20]     4602.94299174
SHIM_SETTING [21]    -9872.61301072
SHIM_SETTING [22]    -4476.13501075
SHIM_SETTING [23]   -16857.33199688
SHIM_SETTING [24]   -13113.53899975
SHIM_SETTING [25]    -3925.19000808
SHIM_SETTING [26]    -2682.39101010
SHIM_SETTING [27]      127.32800003
SHIM_SETTING [28]     4866.94900221
SHIM_SETTING [29]    -2807.60900700
SHIM_SETTING [30]    -3013.56200703
SHIM_SETTING [31]    -1385.57499713
SHIM_SETTING [32]     4126.57800145
SHIM_SETTING [33]    -7064.64100821
SHIM_SETTING [34]    -7067.98000838
SHIM_SETTING [35]   -10720.32699847
SHIM_SETTING [36]   -10383.00799855
SHIM_SETTING [37]     1917.84499911
SHIM_SETTING [38]     2365.80499912
SHIM_SETTING [39]    -1278.01899697
SHIM_SETTING [40]     1000.00000000
