# Supplementary material for: Asymmetric Synthesis of Quaternary Hydantoins via a Palladium-Catalyzed Aza-Heck Cyclization
Source: J Am Chem Soc. 2025 Nov 14;147(49):44692–8. doi: 10.1021/jacs.5c16022 (PMC12703750; doi:10.1021/jacs.5c16022)
Supplement: Supplementary file 2 [file ja5c16022_si_002.zip › All NMR FID Files/S33/S33_CarbonNMR/3/shimvalues]

# Wed Feb 21 21:12:09 2024
#$$PROBEIDENTIFIER=Z185170_0001
#$$PROBENAME=CP2.1 QCI 600S3 H/P/C/N-D-05 Z XT
#$$SHIMID=292722
#
# Active Shim Gradients
#
Z           		-1178           
Z2          		-1803           
Z3          		379             
Z4          		-2303           
Z5          		-1083           
Z6          		5787            
Z7          		307             
Z8          		788             
X           		-7460           
XZ          		5176            
XZ2         		-6181           
XZ3         		8888            
XZ4         		-2166           
XZ5         		-4151           
Y           		1087            
YZ          		-1066           
YZ2         		-5616           
YZ3         		1994            
YZ4         		-320            
YZ5         		2256            
XY          		644             
XYZ         		-1393           
XYZ2        		3406            
XYZ3        		-6856           
XYZ4        		8330            
XYZ5        		-776            
(X2-Y2)     		-5920           
(X2-Y2)Z    		9366            
(X2-Y2)Z2   		-3139           
(X2-Y2)Z3   		4608            
(X2-Y2)Z4   		-4909           
(X2-Y2)Z5   		558             
X3          		47426           
X3Z         		994             
Y3          		2799            
Y3Z         		-9849           
#
# Lock Parameter
#
FIELD		2933.494
LOCKPHASE		 195.936
LOCKPOWER		 -19.000
LOCKGAIN		  94.741
LOCKDC		 -75.000
LOCKSHIFT		   2.490
LOOPGAIN		   5.000
LOOPTIME		   0.250
LOOPFILTER		 500.000
#
IEEE64_VERSION_CODE 1
#
# Shim currents 
#
SHIM_SETTING [ 1]     -570.21423536
SHIM_SETTING [ 2]    -3704.26301215
SHIM_SETTING [ 3]     -806.50038106
SHIM_SETTING [ 4]    -3178.95266702
SHIM_SETTING [ 5]    -1030.05638476
SHIM_SETTING [ 6]     1301.91388881
SHIM_SETTING [ 7]     3171.84266459
SHIM_SETTING [ 8]     3711.45054011
SHIM_SETTING [ 9]      558.87823484
SHIM_SETTING [10]      840.79188265
SHIM_SETTING [11]        0.00000000
SHIM_SETTING [12]    12648.17600000
SHIM_SETTING [13]    -7050.67400000
SHIM_SETTING [14]    22519.47200318
SHIM_SETTING [15]    -2463.04599348
SHIM_SETTING [16]   -26007.23001029
SHIM_SETTING [17]    -8638.98400630
SHIM_SETTING [18]     6033.50199821
SHIM_SETTING [19]     -271.52499791
SHIM_SETTING [20]    -6366.47200111
SHIM_SETTING [21]     3686.28799962
SHIM_SETTING [22]   -22181.38500344
SHIM_SETTING [23]     5163.01399738
SHIM_SETTING [24]    -2587.82899639
SHIM_SETTING [25]     2226.10099623
SHIM_SETTING [26]   -12291.76399789
SHIM_SETTING [27]    23483.39700331
SHIM_SETTING [28]    -3308.41099821
SHIM_SETTING [29]    -2581.19100068
SHIM_SETTING [30]    13306.10399624
SHIM_SETTING [31]     3033.34299932
SHIM_SETTING [32]    -6348.73200381
SHIM_SETTING [33]     1001.90899651
SHIM_SETTING [34]    14375.18500123
SHIM_SETTING [35]    -7086.54699933
SHIM_SETTING [36]   -13272.55500057
SHIM_SETTING [37]    -1501.61100076
SHIM_SETTING [38]     5451.41200136
SHIM_SETTING [39]     7033.63300131
SHIM_SETTING [40]        0.00000000
