# Supplementary material for: Asymmetric Synthesis of Quaternary Hydantoins via a Palladium-Catalyzed Aza-Heck Cyclization
Source: J Am Chem Soc. 2025 Nov 14;147(49):44692–8. doi: 10.1021/jacs.5c16022 (PMC12703750; doi:10.1021/jacs.5c16022)
Supplement: Supplementary file 2 [file ja5c16022_si_002.zip › All NMR FID Files/S33/S33_CarbonNMR/3/topshimreport]

New TopShim run:

version = topshim 2.4.0
date = 2024-02-21
time = 16:09:41.190
command = topshim ordmax=6 convcomp

FINE SHIMMING

Parameters:

probe = Z185170_0001
solvent = DMSO
shim nucleus = 2H
nucleus optimised for = 1H
o1p (from lock) = 2.49 ppm

Results:


1D Shimming:
Iteration 1: FWHM Before= 1.6 Hz, Target= 0.3 Hz, After= 0.5 Hz
Iteration 2: FWHM Before= 0.5 Hz, Target= 0.3 Hz, After= 0.5 Hz
Iteration 3: FWHM Before= 0.5 Hz, Target= 0.3 Hz, After= 0.4 Hz
Shim succeeded

Lineshape quality factor (1D spectrum, spinning) = 0.471

shim changes: 
Z	-43
Z2	+83
Z3	-15
Z4	+127
Z5	-196
Z6	+773

duration = 54 sec
completed successfully
finished Wed Feb 21 16:10:34 2024


========================================================================
